# Supplementary material for: Comprehensive analysis of the MYB transcription factor gene family in Morus alba
Source: BMC Plant Biol. 2022 Jun 8;22:281. doi: 10.1186/s12870-022-03626-5 (PMC9175366; doi:10.1186/s12870-022-03626-5)
Supplement: Supplementary file 1 — Additional file 1: Table S1. Primers used in this study. [file 12870_2022_3626_MOESM1_ESM.xlsx]

## Sheet: Sheet1
Additional file 1: Primers used in this study
Gene name	Forward	Reverse
	Sequence (5'->3')	Sequence (5'->3')
MaMYB11	ACGACGGTGGTCAATCCAAA	GCTTTGGAGCCGAGTAGTGT
MaMYB16	CCACAGCCATCGTCAAGTGAT	ACAAGAGTCTGCGACCAAGGA
MaMYB29	CGACCGTGAATGAAGGCCA	CACCAGGAGGGAGTGATTCTTC
MaMYB36	GGAGTAGGGCAGTGGAATCG	GTTTGACACTGGGGCTGAGA
MaMYB37	TAGCCTCCACGGAACTGAGA	CTGGAGACCAACCCCCTTTC
MaMYB39	AGGTTTGTTTCGGTGCGGTA	GCCAAGGAGAGCATGGAGTT
MaMYB4	AACAGCAATGGTTCTGAGATGA	CTCTTCCTCTTTCCGTTCTTCCA
MaMYB51	TGTGGTAAGAGTTGCAGGCTT	TCCCGCTATCAAAGACCACC
MaMYB52	TGGCTGATTTTGGGATGGCT	GAGCTGTTCTGGTCACCCTC
MaMYB54	ACGAGAGCGATGGAACAAGT	AAATGCTCATGGACGACCCC
MaMYB56	TTGTTGTGGAATCGGTGGGG	CAAAACCCATCCGGCACACT
MaMYB58	TTAGGCAACAGATGGGCGTT	CATGAGGGAACAAGGCCAC
MaMYB67	CACGGCCCATTTCAGCTCTT	TATTGGCTTGAGAAGAGGGAGAG
MaMYB75	TGACTTTAAGCGTGGACAGCA	CCGCTACTCTCAAGCTCCTC
MaMYB77	GTCGGAAGTTTTCACAACCG	ACAAAAGGCATGGACTACCG
MaMYB83	TGGGATCCAAACACACAAGGA	CAACCTCGGACCCGTACAAA
MaMYB89	CTCAGGAGAGCTAGAGAAGAATTTA	ATCACCTTCATCTAAGTCACCC
MaMYB90	AGGGGCACAAAGTGGAACAA	GTCAGATGGACGGTGGTCTC
MaMYB92	AACAACAATACTGAGGCAGAGACT	GGACATGAACGAGGCAAGAGAA
MaMYB97	ACCTGAAGAAACGCCTGCTT	GTGGCGAGTGGATGGAGATG
MaMYB98	AACCGGTGGTCTCTAATCGC	GTATCCGGGTCGGTTCCTTG
Actin	AACCGGTGGTCTCTAATCGC	TCCCTCACAATTTCCCGCTC
