# Supplementary material for: Comprehensive analysis of the MYB transcription factor gene family in Morus alba
Source: BMC Plant Biol. 2022 Jun 8;22:281. doi: 10.1186/s12870-022-03626-5 (PMC9175366; doi:10.1186/s12870-022-03626-5)
Supplement: Supplementary file 2 — Additional file 2: Table S2. MYBs in Morus alba. [file 12870_2022_3626_MOESM2_ESM.xlsx]

## Sheet: 1R-MaMYB
Transcript ID	Gene ID	Name
XM_010089446.1-0	M.alba_G0018345	MaMYBR1
XM_024171358.1-0	M.alba_G0009232	MaMYBR2
XM_010099098.1-1	M.alba_G0010199	MaMYBR3
XM_010108423.1-0	M.alba_G0010536	MaMYBR4
XM_010102751.2-0	M.alba_G0001662	MaMYBR5
XM_010099542.2-0	M.alba_G0001935	MaMYBR6
XM_010105780.2-0	M.alba_G0002531	MaMYBR7
XM_024170559.1-0	M.alba_G0002531
XM_024166561.1-0	M.alba_G0003065	MaMYBR8
XM_024171768.1-0	M.alba_G0003138	MaMYBR9
XM_010096751.2-0	M.alba_G0003634	MaMYBR10
XM_010090513.2-0	M.alba_G0004071	MaMYBR11
XM_010111343.2-0	M.alba_G0004475	MaMYBR12
XM_010106566.2-0	M.alba_G0005004	MaMYBR13
XM_024171173.1-0	M.alba_G0005181	MaMYBR14
augTM-XM_024169704.1-0	M.alba_G0005840	MaMYBR15
augTM-XM_010104451.2-0	M.alba_G0005840
XM_024166843.1-0	M.alba_G0008250	MaMYBR16
XM_024166844.1-0	M.alba_G0008250
XM_024170224.1-0	M.alba_G0008706	MaMYBR17
XM_024170223.1-0	M.alba_G0008706
XM_024170222.1-0	M.alba_G0008706
XM_010105295.2-0	M.alba_G0008706
augTM-XM_024175381.1-0	M.alba_G0009508	MaMYBR18
XM_024169581.1-0	M.alba_G0009597	MaMYBR19
XM_024169582.1-0	M.alba_G0009597
XM_024169583.1-0	M.alba_G0009597
XM_024169584.1-0	M.alba_G0009597
XM_024172951.1-0	M.alba_G0010068	MaMYBR20
XM_024168462.1-0	M.alba_G0010142	MaMYBR21
XM_024168461.1-0	M.alba_G0010142
XM_024168460.1-0	M.alba_G0010142
XM_024168463.1-0	M.alba_G0010142
XM_024168465.1-0	M.alba_G0010142
XM_024168950.1-0	M.alba_G0011063	MaMYBR22
XM_024171624.1-1	M.alba_G0011533	MaMYBR23
XM_010099838.2-0	M.alba_G0011386	MaMYBR24
XM_024166826.1-0	M.alba_G0011506	MaMYBR25
XM_010089335.2-0	M.alba_G0011724	MaMYBR26
XM_024166736.1-0	M.alba_G0012722	MaMYBR27
XM_010088357.2-0	M.alba_G0012722
XM_010103780.2-0	M.alba_G0013188	MaMYBR28
XM_010103764.2-0	M.alba_G0013200	MaMYBR29
augTM-XM_010098773.2-0	M.alba_G0013567	MaMYBR30
augTM-XM_024166056.1-0	M.alba_G0013567
XM_010097121.2-1	M.alba_G0013718	MaMYBR31
XM_024171143.1-0	M.alba_G0014512	MaMYBR32
XM_024173545.1-1	M.alba_G0014857	MaMYBR33
XM_024173546.1-1	M.alba_G0014857
augTM-XM_024173543.1-1	M.alba_G0014858	MaMYBR34
XM_024173542.1-1	M.alba_G0014858
augTM-XM_024173544.1-1	M.alba_G0014858
XM_024170957.1-0	M.alba_G0015027	MaMYBR35
XM_024174188.1-0	M.alba_G0015362	MaMYBR36
XM_024174187.1-0	M.alba_G0015362
XM_010111173.2-0	M.alba_G0015369	MaMYBR37
XM_010103932.2-0	M.alba_G0015578	MaMYBR38
XM_010112732.2-0	M.alba_G0015651	MaMYBR39
XM_024164763.1-0	M.alba_G0015839	MaMYBR40
XM_010093118.2-0	M.alba_G0015960	MaMYBR41
XM_024162399.1-0	M.alba_G0015960
XM_024162400.1-0	M.alba_G0015960
XM_010111763.2-0	M.alba_G0016574	MaMYBR42
XM_024174556.1-0	M.alba_G0016575	MaMYBR43
XM_024165075.1-0	M.alba_G0016655	MaMYBR44
XM_024162101.1-0	M.alba_G0017019	MaMYBR45
XM_024162100.1-0	M.alba_G0017019
XM_024162102.1-0	M.alba_G0017019
XM_010097884.2-0	M.alba_G0017118	MaMYBR46
XM_010088691.2-0	M.alba_G0018026	MaMYBR47
XM_010089433.2-0	M.alba_G0018358	MaMYBR48
XM_010088265.2-0	M.alba_G0018411	MaMYBR49
XM_024172392.1-0	M.alba_G0018523	MaMYBR50
XM_010107062.2-0	M.alba_G0018629	MaMYBR51
XM_010099288.2-0	M.alba_G0018792	MaMYBR52
XM_024166389.1-0	M.alba_G0018792
XM_024167753.1-0	M.alba_G0018942	MaMYBR53
XM_024167754.1-0	M.alba_G0018942
XM_010101373.2-0	M.alba_G0018943	MaMYBR54
XM_024163096.1-0	M.alba_G0019344	MaMYBR55
XM_010094283.2-0	M.alba_G0019344
XM_024163097.1-0	M.alba_G0019344
XM_024172698.1-0	M.alba_G0019749	MaMYBR56
XM_024172697.1-0	M.alba_G0019749
XM_024172696.1-0	M.alba_G0019749
XM_010091781.2-0	M.alba_G0019923	MaMYBR57
XM_010091727.2-0	M.alba_G0019969	MaMYBR58
XM_010097486.2-0	M.alba_G0019633	MaMYBR59
88	59

## Sheet: R2R3 and 3R-MaMYB
												helix1																						helix2							45	46			47	48	49	helix3
Transcript ID	Gene ID	Name			1	2	3	4	5		W	1	2	3	4	5	6	7	8	9	10	11	12	13	14	15	16	17	18	19	20	21	W	1	2	3	4	5	6	7	8	9	10	11	12	13	14	15	16
XM_010094087.2-0	M.alba_G0000037	MaMYB1	D	N	V	K	R	G	Q	-	W	T	P	E	E	D	N	K	L	S	S	Y	I	A	-	Q	H	G	T	R	-	N	W	R	L	I	P	K	N	A	G	L	-	-	Q	R	C	G	K
XM_010098599.2-0	M.alba_G0000285	MaMYB2	G	A	L	K	K	G	P	-	W	T	A	T	E	D	Q	V	L	I	E	Y	V	R	-	A	H	G	E	G	-	N	W	N	A	V	Q	K	H	S	G	L	-	-	N	R	C	G	K
XM_010103448.2-0	M.alba_G0000486	MaMYB3	D	G	L	K	K	G	P	-	W	T	P	E	E	D	E	K	L	I	G	Y	I	Q	-	K	H	G	H	G	-	R	W	R	T	L	P	K	N	A	G	L	-	-	K	R	C	G	K
XM_010114173.2-0	M.alba_G0000735	MaMYB4	P	K	-	-	K	H	L	-	W	K	P	E	E	D	L	I	L	K	K	Y	V	E	-	T	H	G	E	G	-	N	W	A	T	V	S	Q	Q	S	G	L	-	-	M	R	G	G	K
XM_010104708.2-0	M.alba_G0000961	MaMYB5	A	N	V	K	K	G	P	-	W	S	P	E	E	D	A	K	L	K	A	Y	I	D	-	K	F	G	T	G	G	N	W	I	A	L	P	Q	K	I	G	L	-	-	K	R	C	G	K
XM_010113341.1-0	M.alba_G0001401	MaMYB6	V	G	L	K	R	G	P	-	W	T	I	E	E	D	H	R	L	I	N	F	I	L	-	N	N	G	I	H	-	C	W	R	V	V	P	K	L	A	G	L	-	-	L	R	C	G	K
XM_010110492.1-0	M.alba_G0001496	MaMYB7	S	N	V	V	K	G	Q	-	W	T	P	Q	E	D	R	V	L	I	Q	L	V	G	-	R	Y	G	I	R	-	K	W	S	K	I	A	K	T	L	S	G	-	-	-	R	V	G	K
XM_010110485.2-0	M.alba_G0001503	MaMYB8	V	E	V	R	K	G	P	-	W	T	M	E	E	D	L	I	L	I	N	Y	I	A	-	N	H	G	E	G	-	V	W	N	S	L	A	K	A	A	G	L	-	-	K	R	T	G	K
XM_010093624.1-0	M.alba_G0001602	MaMYB9	S	N	V	K	R	G	L	-	W	T	A	E	E	D	A	R	L	L	A	H	V	S	-	K	H	G	F	G	-	N	W	T	S	V	P	M	K	A	G	L	-	-	N	R	C	G	K
XM_010107327.2-0	M.alba_G0001718	MaMYB10	E	G	V	K	K	G	P	-	W	T	P	E	E	D	I	I	L	V	S	Y	I	Q	-	E	H	G	P	G	-	N	W	R	A	V	P	T	K	T	G	L	-	-	L	R	C	S	K
XM_010106719.2-0	M.alba_G0001749	MaMYB11	V	G	L	K	K	G	P	-	W	T	P	E	E	D	Q	K	L	L	A	Y	I	E	-	E	H	G	H	G	-	S	W	R	A	L	P	A	K	A	G	L	-	-	Q	R	C	G	K
XM_010114867.1-0	M.alba_G0001849	MaMYB12	Q	G	W	R	K	G	P	-	W	T	P	E	E	D	M	L	L	S	E	H	V	N	-	L	H	G	E	G	-	R	W	S	S	V	A	S	C	A	G	L	-	-	N	R	S	G	K
XM_024166534.1-0	M.alba_G0001934	MaMYB13	-	-	M	K	E	R	Q	R	W	Q	P	E	E	D	A	L	L	R	A	Y	V	K	-	Q	Y	G	P	R	-	D	W	N	L	V	S	Q	R	M	G	K	P	L	H	R	D	P	K
XM_010097551.1-0	M.alba_G0002009	MaMYB14	N	G	L	K	K	G	P	-	W	T	P	E	E	D	L	K	L	I	N	Y	I	Q	-	K	H	G	P	G	-	N	W	R	N	F	P	K	N	A	G	L	-	-	Q	R	C	G	K
XM_010097558.2-2	M.alba_G0002019	MaMYB15	N	G	I	K	R	G	A	-	W	S	S	E	E	D	D	K	L	R	A	Y	V	E	-	R	Y	G	Y	W	-	N	W	R	E	L	P	K	Y	A	G	L	-	-	Q	R	C	G	K
augTM-XM_010097559.2-2	M.alba_G0002020	MaMYB16	N	G	M	K	K	G	T	-	W	T	P	E	E	D	R	K	L	V	A	Y	V	T	-	R	Y	G	C	W	-	N	W	R	Q	L	P	K	F	A	G	L	-	-	K	R	C	G	K
XM_010091191.1-0	M.alba_G0002128	MaMYB17	R	R	L	K	K	G	P	-	W	T	A	A	E	D	A	I	L	V	E	Y	V	K	-	K	R	G	E	G	-	N	W	N	A	V	Q	K	N	A	G	L	-	-	A	R	C	G	K
XM_010110683.2-0	M.alba_G0002754	MaMYB18	V	G	L	K	K	G	P	-	W	T	A	E	E	D	K	K	L	I	S	F	I	L	-	T	N	G	Q	C	-	C	W	R	A	V	P	K	L	A	G	L	-	-	L	R	C	G	K
XM_010089162.2-0	M.alba_G0002825	MaMYB19	N	G	L	K	K	G	P	-	W	T	P	E	E	D	Q	K	L	V	D	Y	I	R	-	R	N	G	H	G	-	S	W	R	A	L	P	K	L	A	G	L	-	-	N	R	C	G	K
XM_010109136.2-0	M.alba_G0003212	MaMYB20	D	G	V	K	K	G	A	-	W	T	P	E	E	D	Q	I	L	V	R	Y	I	K	-	L	H	G	C	G	-	S	W	R	C	L	P	K	H	A	G	L	-	-	R	R	C	G	K
XM_010109134.2-0	M.alba_G0003214	MaMYB21	P	K	H	R	K	G	L	-	W	S	P	E	E	D	L	R	L	K	S	Y	I	L	-	K	Y	G	H	G	-	C	W	S	A	V	P	I	N	A	G	L	-	-	Q	R	N	G	K
XM_010102795.2-0	M.alba_G0003332	MaMYB22	L	G	V	K	K	G	P	-	W	T	A	E	E	D	K	K	L	V	N	F	I	L	-	T	H	G	Q	C	-	C	W	R	A	V	P	K	L	A	G	L	-	-	R	R	C	G	K
XM_010107134.2-0	M.alba_G0003569	MaMYB23	G	D	R	I	K	G	S	-	W	S	P	Q	E	D	A	A	L	I	K	L	V	E	-	Q	H	G	P	R	-	N	W	S	-	F	I	S	H	G	I	P	-	-	G	R	S	G	K
XM_010107793.2-0	M.alba_G0003648	MaMYB24	V	G	K	V	K	G	P	-	W	S	P	E	E	D	A	V	L	S	R	L	V	G	-	K	F	G	A	R	-	N	W	S	-	L	I	A	R	G	I	P	-	-	G	R	S	G	K
XM_024162304.1-0	M.alba_G0004162	MaMYB25*	V	L	L	K	K	G	P	-	W	T	S	S	E	D	A	L	L	V	E	Y	V	K	-	K	H	G	E	G	-	N	W	N	A	V	Q	K	H	S	G	L	-	-	S	R	C	G	K
XM_010093013.2-0		MaMYB25*	V	L	L	K	K	G	P	-	W	T	S	S	E	D	A	L	L	V	E	Y	V	K	-	K	H	G	E	G	-	N	W	N	A	V	Q	K	H	S	G	L	-	-	S	R	C	G	K
XM_024162305.1-0		MaMYB25*	V	L	L	K	K	G	P	-	W	T	S	S	E	D	A	L	L	V	E	Y	V	K	-	K	H	G	E	G	-	N	W	N	A	V	Q	K	H	S	G	L	-	-	S	R	C	G	K
XM_010094172.2-0	M.alba_G0004267	MaMYB26	Q	K	A	K	K	G	L	-	W	S	P	E	E	D	E	K	L	I	T	H	I	T	-	T	Y	G	H	G	-	S	W	S	S	V	P	K	L	A	G	L	-	-	Q	R	C	G	K
XM_010103548.2-0	M.alba_G0004438	MaMYB27	R	D	R	V	K	G	P	-	W	S	P	E	E	D	A	I	L	S	R	L	V	S	-	K	F	G	A	R	-	N	W	S	-	L	I	A	R	G	I	A	-	-	G	R	S	G	K
XM_024163552.1-0	M.alba_G0004821	MaMYB28	S	G	L	K	K	G	P	-	W	T	S	E	E	D	K	K	L	I	D	Y	I	A	-	T	N	G	H	G	-	C	W	R	S	L	P	K	L	A	G	L	-	-	N	R	C	G	K
XM_010090747.2-0	M.alba_G0005265	MaMYB29	R	K	V	K	R	G	L	-	W	S	P	E	E	D	Q	K	L	I	R	Y	I	T	-	A	N	G	Y	A	-	C	W	S	R	V	P	E	K	A	G	L	-	-	Q	R	C	G	K
XM_010090748.1-0	M.alba_G0005266	MaMYB30	Q	K	V	K	R	G	L	-	W	S	P	E	E	D	E	K	L	I	R	Y	I	T	-	T	H	G	Y	G	-	C	W	S	E	V	P	E	K	A	G	L	-	-	Q	R	C	G	K
XM_010095354.2-0	M.alba_G0005489	MaMYB31	L	G	V	K	K	G	P	-	W	T	A	E	E	D	K	K	L	I	N	F	I	L	-	T	N	G	H	C	-	C	W	R	A	V	P	K	L	A	G	L	-	-	R	R	C	G	K
XM_010101109.2-0	M.alba_G0005793	MaMYB32	A	N	V	K	R	G	P	-	W	S	P	E	E	D	A	K	L	K	A	Y	I	D	-	Q	N	G	T	G	G	N	W	I	A	L	P	Q	K	I	G	L	-	-	K	R	C	G	K
XM_010097018.2-0	M.alba_G0005922	MaMYB33	M	D	R	I	K	G	P	-	W	S	P	E	E	D	E	A	L	Q	K	L	V	Q	-	K	H	G	P	R	-	N	W	S	-	L	I	S	K	S	I	P	-	-	G	R	S	G	K
XM_010089304.2-0	M.alba_G0006342	MaMYB34	S	G	L	K	K	G	P	-	W	T	P	E	E	D	Q	K	L	V	K	Y	I	Q	-	K	H	G	H	G	-	S	W	R	A	L	P	R	L	A	G	L	-	-	N	R	C	G	K
XM_010092543.2-0	M.alba_G0006653	MaMYB35	K	N	C	Y	R	G	H	-	W	R	P	S	E	D	E	K	L	R	Q	L	V	E	-	H	Y	G	P	Q	-	N	W	N	-	F	I	A	E	H	L	Q	-	-	G	R	S	G	K
XM_010102159.2-0	M.alba_G0007046	MaMYB36	K	Q	Y	K	R	G	L	-	W	T	A	E	E	D	G	V	L	L	E	H	I	R	-	V	R	G	V	G	-	Q	W	N	R	I	P	K	L	T	G	L	-	-	K	R	C	G	K
XM_024165579.1-0	M.alba_G0007186	MaMYB37	K	K	E	R	H	I	V	T	W	T	Q	E	E	D	D	I	L	R	Q	Q	I	S	-	L	H	G	T	E	-	N	W	A	I	I	A	S	K	F	K	D	-	-	-	K	T	T	R
XM_010110397.2-1	M.alba_G0007255	MaMYB38	V	G	L	K	K	G	P	-	W	T	P	E	E	D	Q	K	L	L	A	Y	I	E	-	E	H	G	H	G	-	S	W	R	A	L	P	A	K	A	G	L	-	-	Q	R	C	G	K
augTM-XM_010095104.2-0	M.alba_G0007494	MaMYB39	L	E	M	N	K	G	A	-	W	S	K	Q	E	D	Q	K	L	I	D	Y	I	H	-	K	H	G	E	G	-	C	W	R	S	L	P	K	A	A	G	L	-	-	F	R	C	G	K
XM_010100949.2-0	M.alba_G0007637	MaMYB40	-	E	L	R	R	G	P	-	W	T	L	E	E	D	T	L	L	I	H	Y	I	A	-	R	H	G	E	G	-	H	W	N	L	L	A	K	R	A	G	L	-	-	K	R	T	G	K
XM_010104607.2-0	M.alba_G0008020	MaMYB41	M	D	L	R	R	G	P	-	W	T	V	E	E	D	L	T	L	I	N	Y	I	A	-	N	H	G	E	G	-	R	W	N	S	L	A	R	C	A	G	L	-	-	K	R	T	G	K
XM_024164211.1-0	M.alba_G0008123	MaMYB42	L	R	-	-	K	G	R	-	W	T	A	E	E	D	E	L	L	T	K	Y	I	R	-	E	H	G	E	G	-	S	W	R	T	L	P	K	N	A	G	L	-	-	L	R	C	G	K
augTM-XM_024171028.1-0	M.alba_G0008618	MaMYB43	M	G	L	K	K	G	P	-	W	S	A	E	E	D	Q	I	L	I	S	F	V	Q	-	K	Y	G	H	K	-	N	W	R	A	L	P	K	Q	S	G	L	-	-	S	R	C	G	K
XM_010106919.2-0	M.alba_G0009232	MaMYB44	V	G	I	K	K	G	P	-	W	T	P	E	E	D	I	I	L	V	S	Y	I	Q	-	E	H	G	P	G	-	N	W	R	S	V	P	T	N	T	G	L	-	-	L	R	C	S	K
XM_024167239.1-0	M.alba_G0010000	MaMYB45	E	E	L	R	K	G	T	-	W	L	E	E	E	D	E	R	L	I	S	F	V	Q	-	L	L	G	E	R	-	R	W	D	S	L	A	K	A	S	G	L	-	-	K	R	S	G	K
XM_010103323.2-0	M.alba_G0010018	MaMYB46	A	N	V	K	K	G	P	-	W	S	P	E	E	D	A	K	L	K	E	Y	I	D	-	K	N	G	T	G	G	N	W	I	A	L	P	Q	K	V	G	L	-	-	R	R	C	G	K
XM_010102309.2-0	M.alba_G0010264	MaMYB47	Q	K	I	K	R	G	L	-	W	S	P	E	E	D	D	K	L	I	K	Y	I	T	-	T	H	G	H	G	-	S	W	S	T	I	P	K	L	A	G	L	-	-	Q	R	C	G	K
XM_010098494.2-0	M.alba_G0010546	MaMYB48	N	G	L	K	K	G	P	-	W	T	P	E	E	D	Q	N	L	V	D	Y	I	Q	-	K	N	G	Y	G	-	N	W	R	T	L	P	K	N	A	G	L	-	-	Q	R	C	G	K
XM_010089423.1-0	M.alba_G0011495	MaMYB49	Q	K	V	K	R	G	L	-	W	S	P	E	E	D	E	K	L	I	N	Y	I	S	-	T	Y	G	H	G	-	C	W	S	S	V	P	K	L	A	G	L	-	-	Q	R	C	G	K
XM_010109688.2-0	M.alba_G0011536	MaMYB50	L	N	-	-	R	G	A	-	W	T	A	M	E	D	K	I	L	V	E	Y	I	K	-	V	H	G	E	G	-	K	W	R	N	L	P	K	R	A	G	L	-	-	K	R	C	R	K
XM_010109686.1-0	M.alba_G0011537	MaMYB51	V	N	-	-	K	G	A	-	W	T	P	E	E	D	R	K	L	A	E	V	I	A	-	V	H	G	A	K	-	K	W	K	T	I	A	T	I	A	G	L	-	-	N	R	C	G	K
XM_010088507.2-0	M.alba_G0011551	MaMYB52	L	N	-	-	R	G	A	-	W	T	P	M	E	D	K	I	L	A	E	Y	I	E	-	I	H	G	E	G	-	N	W	R	S	L	P	E	R	S	G	L	-	-	K	R	C	G	K
XM_010088506.2-0	M.alba_G0011552	MaMYB53	L	N	-	A	K	R	A	-	W	T	A	M	E	D	K	I	L	T	E	Y	I	K	-	I	H	G	E	G	-	Q	W	K	Y	L	P	L	K	A	G	L	-	-	K	R	N	G	K
XM_010088504.2-0	M.alba_G0011553	MaMYB54	D	E	G	S	S	R	R	-	W	T	A	M	E	D	K	T	L	T	E	Y	I	R	-	I	H	G	E	R	-	Q	W	N	C	L	P	Q	N	A	G	L	-	-	K	K	S	G	R
XM_010105981.2-0	M.alba_G0012042	MaMYB55	K	S	C	P	R	G	H	-	W	R	P	A	E	D	E	K	L	R	Q	L	V	E	-	Q	Y	G	A	Q	-	N	W	N	-	S	I	A	E	K	L	Q	-	-	G	R	S	G	K
XM_010114811.2-0	M.alba_G0012645	MaMYB56	P	D	R	I	K	G	P	-	W	S	T	E	E	D	Q	I	L	T	R	L	V	E	-	R	Y	G	P	R	-	N	W	S	-	L	I	S	R	Y	I	K	-	-	G	R	S	G	K
XM_010100420.2-0	M.alba_G0012646	MaMYB57	P	D	R	I	K	G	P	-	W	S	T	E	E	D	Q	I	L	T	R	L	V	E	-	R	Y	G	P	R	-	N	W	S	-	L	I	S	R	Y	I	K	-	-	G	R	S	G	K
augTM-XM_024170888.1-0	M.alba_G0012819	MaMYB58	G	G	V	R	K	G	A	-	W	T	R	E	E	D	I	L	L	K	K	C	I	D	-	E	Y	G	E	G	-	K	W	Q	L	V	P	S	R	A	G	L	-	-	N	R	C	R	K
XM_010106175.2-0	M.alba_G0012823	MaMYB59	A	H	T	N	K	G	A	-	W	T	K	E	E	D	Q	R	L	I	D	Y	I	R	-	V	H	G	E	G	-	C	W	R	S	L	P	K	A	A	G	L	-	-	L	R	C	G	K
XM_010105643.1-0	M.alba_G0012958	MaMYB60	N	G	L	K	K	G	P	-	W	T	P	E	E	D	E	K	L	I	Q	H	I	Q	-	K	H	G	F	G	-	S	W	R	A	L	P	K	L	A	G	L	-	-	N	R	C	G	K
augTM-XM_024168601.1-0	M.alba_G0013333	MaMYB61	L	K	-	-	R	G	K	-	W	T	T	E	E	D	E	I	L	T	N	Y	I	H	-	A	H	G	E	G	-	S	W	R	S	L	P	K	K	A	G	L	-	-	L	R	C	G	K
XM_010103368.2-0	M.alba_G0013428	MaMYB62	L	D	R	I	K	G	P	-	W	S	P	E	E	D	E	A	L	R	R	L	V	Q	-	N	Y	G	P	R	-	N	W	S	-	L	I	S	K	S	I	P	-	-	G	R	S	G	K
XM_010111130.2-0	M.alba_G0013533	MaMYB63	A	N	V	K	K	G	P	-	W	S	P	E	E	D	A	K	L	K	S	Y	I	E	-	E	H	G	T	G	G	N	W	I	A	L	P	Q	K	I	G	L	-	-	K	R	C	G	K
XM_024166062.1-0	M.alba_G0013541	MaMYB64	A	N	V	K	R	G	P	-	W	S	P	E	E	D	A	T	L	K	T	Y	L	Q	-	A	H	G	T	G	G	N	W	I	A	L	P	R	K	A	G	L	-	-	R	R	C	G	K
XM_010100055.1-0	M.alba_G0013634	MaMYB65	M	N	-	-	K	G	P	-	W	T	A	L	E	D	K	I	L	T	D	Y	I	K	-	T	H	G	K	G	-	K	W	R	D	L	P	M	K	A	G	L	-	-	K	R	C	G	K
XM_010100060.2-0	M.alba_G0013637	MaMYB66	N	N	-	-	R	G	A	-	W	T	A	E	E	D	Q	K	L	A	Q	V	I	E	-	L	H	G	P	R	-	K	W	K	S	L	A	A	K	A	G	L	-	-	N	R	C	G	K
XM_024164629.1-0	M.alba_G0014802	MaMYB67	Q	K	L	R	K	G	L	-	W	S	P	E	E	D	E	K	L	L	N	Y	I	T	-	K	H	G	H	G	-	C	W	S	S	V	P	K	L	A	G	L	-	-	Q	R	C	G	K
XM_010106363.1-0	M.alba_G0015012	MaMYB68	A	A	L	I	K	G	Q	-	W	T	D	E	E	D	R	K	L	V	R	L	V	K	-	Q	Y	G	V	R	-	K	W	A	Q	I	A	E	K	M	I	G	-	-	-	R	A	G	K
XM_010114611.2-0	M.alba_G0015196	MaMYB69	E	E	I	R	K	G	P	-	W	T	E	Q	E	D	L	Q	L	V	C	F	V	G	-	L	F	G	D	R	-	R	W	D	F	I	A	N	V	S	G	L	-	-	N	R	T	G	K
XM_010113527.1-0	M.alba_G0015387	MaMYB70	A	N	V	K	K	G	P	-	W	S	P	E	E	D	S	K	L	K	E	F	I	E	-	K	Y	G	T	G	G	N	W	I	A	L	P	Q	K	A	G	L	-	-	K	R	C	G	K
XM_010103934.2-0	M.alba_G0015575	MaMYB71	M	G	L	K	K	G	P	-	W	T	P	E	E	D	H	I	L	I	S	F	I	Q	-	Q	Y	G	H	G	-	N	W	R	A	L	P	K	Q	A	G	L	-	-	L	R	C	G	K
XM_010104038.2-0	M.alba_G0015772	MaMYB72	N	K	L	R	K	G	L	-	W	S	P	E	E	D	D	K	L	M	N	Y	M	L	-	N	N	G	Q	G	-	C	W	S	D	V	A	R	N	A	G	L	-	-	Q	R	C	G	K
XM_024165647.1-0	M.alba_G0015914	MaMYB73	E	H	T	N	K	G	A	-	W	T	K	E	E	D	E	R	L	I	N	Y	I	K	-	L	H	G	E	G	-	C	W	R	S	L	P	K	A	A	G	L	-	-	L	R	C	G	K
XM_010096110.2-0	M.alba_G0015992	MaMYB74	V	D	L	R	K	G	P	-	W	T	V	E	E	D	S	L	L	F	N	Y	V	S	-	L	H	G	E	G	-	R	W	N	S	L	A	R	H	A	G	L	-	-	K	R	T	G	K
XM_010096997.2-0	M.alba_G0016055	MaMYB75	L	K	-	-	K	G	R	-	W	T	A	E	E	D	E	I	L	T	R	Y	I	Q	-	A	N	G	E	G	-	S	W	R	S	L	P	K	N	A	G	L	-	-	L	R	C	G	K
XM_010092030.2-0	M.alba_G0016202	MaMYB76	A	H	T	N	K	G	A	-	W	T	K	E	E	D	D	R	L	I	A	Y	I	R	-	A	H	G	E	G	-	C	W	R	S	L	P	K	A	A	G	L	-	-	L	R	C	G	K
XM_010113619.2-0	M.alba_G0016414	MaMYB77	M	G	L	K	K	G	P	-	W	T	L	E	E	D	Q	I	L	I	S	Y	I	Q	-	R	Y	G	H	A	-	N	W	R	A	L	P	K	Q	A	G	L	-	-	L	R	C	G	K
XM_010097982.2-0	M.alba_G0017101	MaMYB78	D	D	K	V	K	G	P	-	W	S	P	E	E	D	E	L	L	Q	S	L	V	Q	-	R	Y	G	P	R	-	N	W	S	-	I	I	S	R	S	I	P	-	-	G	R	S	G	K
XM_010093881.2-0	M.alba_G0017102	MaMYB79	D	D	K	V	K	G	P	-	W	S	P	E	E	D	E	L	L	Q	S	L	V	Q	-	R	Y	G	P	R	-	N	W	S	-	I	I	S	R	S	I	P	-	-	G	R	S	G	K
XM_024176567.1-0	M.alba_G0017103	MaMYB80	D	D	K	V	K	G	P	-	W	S	P	E	E	D	E	L	L	Q	S	L	V	Q	-	R	Y	G	P	R	-	N	W	S	-	I	I	S	R	S	I	P	-	-	G	R	S	G	K
augTM-XM_024174325.1-0	M.alba_G0017422	MaMYB81	L	N	-	-	K	G	A	-	W	S	K	L	E	D	K	I	L	T	D	Y	I	K	-	V	H	G	E	G	-	S	W	N	N	L	P	N	L	A	G	L	-	-	K	R	C	G	K
XM_010113928.1-2	M.alba_G0017467	MaMYB82	L	N	-	-	K	G	T	-	W	T	K	Q	E	D	K	I	L	T	D	Y	I	T	-	V	H	G	E	G	-	N	W	N	N	L	P	K	L	A	G	L	-	-	K	R	Y	G	K
XM_010114339.2-1	M.alba_G0017689	MaMYB83	V	G	I	K	R	G	P	-	W	T	A	E	E	D	E	L	L	A	S	F	I	R	-	R	E	G	E	G	-	R	W	R	T	L	P	K	R	A	G	L	-	-	L	R	C	G	K
XM_024172597.1-0	M.alba_G0017798	MaMYB84	G	I	I	R	K	G	P	-	W	K	A	E	E	D	E	V	L	I	N	H	V	N	-	K	Y	G	P	R	-	D	W	S	S	I	R	S	K	G	L	L	-	-	Q	R	T	G	K
XM_024170237.1-0	M.alba_G0017816	MaMYB85	N	K	L	R	K	G	L	-	W	S	P	E	E	D	E	K	L	M	R	Y	M	L	-	S	N	G	Q	G	-	C	W	S	D	I	A	R	N	A	G	L	-	-	Q	R	C	G	K
XM_010094720.2-0	M.alba_G0017961	MaMYB86	S	Q	V	K	R	G	P	-	W	S	P	A	E	D	L	R	L	I	T	F	I	Q	-	K	H	G	H	D	-	N	W	R	A	L	P	K	Q	A	G	L	-	-	L	R	C	G	K
XM_010104189.2-0	M.alba_G0018218	MaMYB87	Q	K	L	R	K	G	L	-	W	S	P	E	E	D	E	K	L	F	N	Y	I	T	-	R	F	G	V	G	-	C	W	S	S	V	P	K	L	A	G	L	-	-	Q	R	C	G	K
augTM-XM_010089377.1-0	M.alba_G0018263	MaMYB88	T	N	P	V	K	G	Q	-	W	T	G	E	E	D	R	L	L	I	Q	L	V	G	-	E	Y	G	V	R	-	K	W	S	H	I	A	Q	M	L	P	G	-	-	-	R	I	G	K
XM_024168743.1-0	M.alba_G0018280	MaMYB89	N	E	H	K	K	G	L	-	W	T	A	E	E	D	R	I	L	M	D	Y	I	R	-	Q	H	G	K	G	-	K	W	N	R	I	A	R	E	T	G	L	-	-	K	R	C	G	K
XM_010093212.2-0	M.alba_G0018447	MaMYB90	V	G	V	K	K	G	P	-	W	T	P	E	E	D	I	I	L	V	S	Y	I	Q	-	E	H	G	P	G	-	N	W	R	S	V	P	T	I	T	G	L	-	-	L	R	C	S	K
augTM-XM_024162444.1-0	M.alba_G0018462	MaMYB91	L	K	-	-	K	G	S	-	W	T	E	E	E	D	Q	K	L	L	S	Y	V	R	-	Q	H	G	E	G	-	G	W	R	S	L	P	Q	K	A	G	L	-	-	L	R	C	G	K
XM_010095287.2-0	M.alba_G0018463	MaMYB92	L	K	-	-	K	G	A	-	W	T	E	E	E	D	K	K	L	V	D	Y	I	A	-	N	H	G	E	G	-	G	W	R	S	L	P	Q	K	A	G	-	-	-	-	-	C	G	K
XM_024163802.1-0	M.alba_G0018464	MaMYB93*	L	R	-	-	K	G	A	-	W	T	P	E	E	D	Q	K	L	V	S	Y	I	Q	-	K	H	G	E	G	-	A	W	R	S	M	P	Q	K	A	G	L	-	-	L	R	C	G	K
XM_024163804.1-0		MaMYB93*	L	R	-	-	K	G	A	-	W	T	P	E	E	D	Q	K	L	V	S	Y	I	Q	-	K	H	G	E	G	-	A	W	R	S	M	P	Q	K	A	G	L	-	-	L	R	C	G	K
XM_024163803.1-0		MaMYB93*	L	R	-	-	K	G	A	-	W	T	P	E	E	D	Q	K	L	V	S	Y	I	Q	-	K	H	G	E	G	-	A	W	R	S	M	P	Q	K	A	G	L	-	-	L	R	C	G	K
XM_010095290.1-0	M.alba_G0018465	MaMYB94	Q	G	L	K	R	G	P	-	W	T	A	E	E	D	Q	K	L	L	A	Y	I	Q	-	Q	H	G	H	G	-	S	W	R	F	L	P	Q	K	A	G	L	-	-	Q	R	C	G	K
XM_010096440.2-0	M.alba_G0018847	MaMYB95	-	E	L	R	R	G	P	-	W	T	V	E	E	D	S	L	L	I	H	Y	I	A	-	R	H	G	E	G	-	R	W	N	L	L	A	K	R	S	G	L	-	-	R	R	T	G	K
XM_024167771.1-0	M.alba_G0018934	MaMYB96	-	M	C	T	R	G	H	-	W	R	P	A	E	D	E	K	L	R	E	L	V	E	-	R	Y	G	P	H	-	N	W	N	-	A	I	A	E	K	L	Q	-	-	G	R	S	G	K
XM_010107664.2-0	M.alba_G0019416	MaMYB97	R	G	L	K	K	G	P	-	W	T	A	E	E	D	E	I	L	V	N	Y	I	K	N	N	N	G	H	G	-	S	W	R	S	L	P	K	L	A	G	L	-	-	L	R	C	G	K
XM_010102407.2-0	M.alba_G0019684	MaMYB98	L	H	-	-	R	G	P	-	W	T	P	K	E	D	A	L	L	T	K	Y	I	Q	-	E	N	G	E	G	-	H	W	R	S	L	P	K	K	A	G	L	-	-	L	R	C	G	K
XM_010091826.1-0	M.alba_G0019879	MaMYB99	L	N	-	-	R	G	A	-	W	T	A	V	E	D	K	I	L	I	D	Y	I	K	-	T	H	G	E	G	-	R	W	R	N	L	P	Q	K	A	G	L	-	-	K	R	C	G	K
XM_024161529.1-0	M.alba_G0020010	MaMYB100	T	K	V	K	R	G	P	-	W	S	P	E	E	D	A	T	L	K	N	Y	L	E	-	K	H	G	T	G	G	N	W	I	S	F	P	H	R	A	G	L	-	-	N	R	C	G	K
XM_010113729.2-0	M.alba_G0020285	MaMYB101	T	M	G	R	K	G	V	P	W	T	A	E	E	D	Q	I	L	M	N	Y	I	K	-	F	H	K	E	G	-	S	W	T	K	V	A	E	N	T	G	L	-	-	E	R	S	G	K
XM_010110380.2-0	M.alba_G0007242	MaMYB102	K	L	C	A	R	G	H	-	W	R	P	A	E	D	A	K	L	K	E	L	V	A	-	L	Y	G	P	Q	-	N	W	N	-	L	I	A	E	K	L	E	-	-	G	R	S	G	K
augTM-XM_010090171.2-0	M.alba_G0009225	MaMYB103	K	L	C	A	R	G	H	-	W	R	P	A	E	D	A	K	L	K	E	L	V	S	-	Q	Y	G	P	Q	-	N	W	N	-	L	I	A	E	N	L	E	-	-	G	R	S	G	K
XM_024175470.1-0	M.alba_G0004338	MaMYB3R1	P	D	L	V	K	G	P	-	W	T	Q	E	E	D	D	K	I	V	E	L	V	L	-	K	Y	G	A	T	-	K	W	S	-	L	I	A	K	S	L	P	-	-	G	R	I	G	K
XM_010113162.2-0		MaMYB3R1	P	D	L	V	K	G	P	-	W	T	Q	E	E	D	D	K	I	V	E	L	V	L	-	K	Y	G	A	T	-	K	W	S	-	L	I	A	K	S	L	P	-	-	G	R	I	G	K
XM_024176184.1-0	M.alba_G0005365	MaMYB3R2	P	Q	L	V	K	G	S	-	W	T	E	E	E	D	D	L	L	V	K	L	V	E	-	K	Y	G	F	K	-	R	W	S	-	A	I	A	K	S	L	P	-	-	G	R	M	G	K
XM_024168074.1-0	M.alba_G0012565	MaMYB3R3*	P	E	L	V	K	G	P	-	W	S	K	E	E	D	E	I	I	V	E	L	V	N	-	K	Y	G	P	K	-	K	W	S	-	T	I	A	Q	H	L	P	-	-	G	R	I	G	K
XM_010101969.2-0	M.alba_G0012565	MaMYB3R3*	P	E	L	V	K	G	P	-	W	S	K	E	E	D	E	I	I	V	E	L	V	N	-	K	Y	G	P	K	-	K	W	S	-	T	I	A	Q	H	L	P	-	-	G	R	I	G	K
augTM-XM_024176552.1-0	M.alba_G0020111	MaMYB3R4*	P	E	L	I	K	G	P	-	W	S	K	E	E	D	E	A	I	I	Q	L	V	N	-	K	Y	G	A	K	-	K	W	S	-	T	I	A	A	A	L	P	-	-	G	R	I	G	K
augTM-XM_024176549.1-0	M.alba_G0020111	MaMYB3R4*	P	E	L	I	K	G	P	-	W	S	K	E	E	D	E	A	I	I	Q	L	V	N	-	K	Y	G	A	K	-	K	W	S	-	T	I	A	A	A	L	P	-	-	G	R	I	G	K
											W	1	2	3	4	5	6	7	8	9	10	11	12	13	14	15	16	17	18	19	W	1	2	3	4	5	6	7	8	9	10	11	12	13	14	15	16	17	18
XM_010110380.2-0	M.alba_G0007242	MaMYB3R3	S	G	E	V	M	E	G	K	G	C	E	S	S	D	G	I	L	L	G	E	N	K	G	I	L	E	D	E	N	L	I	I	A	A	H	I	P	P	R	T	D	V	Q	C	L	H	R
augTM-XM_010090171.2-0	M.alba_G0009225	MaMYB3R4	G	F	Q	P	L	Q	S	R	G	T	T	N	R	T	G	C	A	Q	N	G	N	R	V	F	G	D	D	N	K	K	G	S	H	D	Q	N	I	G	V	V	N	G	K	E	T	D	S
XM_024175470.1-0	M.alba_G0004338	MaMYB3R1	I	R	R	-	A	K	G	G	W	T	P	H	E	D	E	T	L	R	S	A	V	A	A	Y	K	G	K	S	W	K	K	I	A	E	F	F	P	D	R	S	E	V	Q	C	L	H	R
XM_010113162.2-0		MaMYB3R1	I	R	R	-	A	K	G	G	W	T	P	H	E	D	E	T	L	R	S	A	V	A	A	Y	K	G	K	S	W	K	K	I	A	E	F	F	P	D	R	S	E	V	Q	C	L	H	R
XM_024176184.1-0	M.alba_G0005365	MaMYB3R2	T	R	R	S	T	K	G	G	W	T	K	E	E	D	K	L	L	S	E	L	V	K	K	F	Q	A	R	N	W	K	F	I	A	E	F	F	P	D	R	S	E	V	Q	C	L	H	R
XM_024168074.1-0	M.alba_G0012565	MaMYB3R3*	T	R	R	S	T	K	G	Q	W	T	P	E	E	D	E	I	L	G	R	A	V	Q	R	F	K	G	K	N	W	K	K	L	S	L	K	L	V	E	E	S	E	G	Q	N	N	N	R
XM_010101969.2-0	M.alba_G0012565	MaMYB3R3*	T	R	R	S	T	K	G	Q	W	T	P	E	E	D	E	I	L	G	R	A	V	Q	R	F	K	G	K	N	W	K	K	I	A	E	C	F	K	D	R	T	D	V	Q	C	L	H	R
augTM-XM_024176552.1-0	M.alba_G0020111	MaMYB3R4*	T	R	R	S	T	T	G	K	W	T	A	E	E	D	E	L	L	T	A	A	V	Q	H	F	K	G	K	N	W	K	K	I	A	E	C	F	K	D	R	T	D	V	Q	C	L	H	R
augTM-XM_024176549.1-0	M.alba_G0020111	MaMYB3R4*	T	R	R	S	T	T	G	K	W	T	A	E	E	D	E	L	L	T	A	A	V	Q	H	F	K	G	K	N	W	K	K	I	A	E	C	F	K	D	R	T	D	V	Q	C	L	H	R
[truncated: 69 more columns]
