# Supplementary material for: Comprehensive analysis of the MYB transcription factor gene family in Morus alba
Source: BMC Plant Biol. 2022 Jun 8;22:281. doi: 10.1186/s12870-022-03626-5 (PMC9175366; doi:10.1186/s12870-022-03626-5)
Supplement: Supplementary file 4 — Additional file 4: Table S3. Predicted cis-elements in promoter regions of MaMYBs. [file 12870_2022_3626_MOESM4_ESM.xlsx]

## Sheet: Sheet1
Additional file 4: Predicted cis-elements in promoter regions of MaMYBs
ID	Symbols	cis-element	sequence	site	number	strand	species	annotation
XM_010088504.2-0	MaMYB54	TCCC-motif	TCTCCCT	2009	7	-	Spinacia oleracea	light responsive
XM_010088506.2-0	MaMYB53	Unnamed__1	GAATTTAATTAA	1237	11	+	Glycine max	60K protein binding site
XM_010088507.2-0	MaMYB52	Unnamed__1	GAATTTAATTAA	1303	11	+	Glycine max	60K protein binding site
XM_010088507.2-0	MaMYB52	Unnamed__1	GAATTTAATTAA	1307	11	-	Glycine max	60K protein binding site
XM_010089162.2-0	MaMYB19	Unnamed__1	GAATTTAATTAA	1088	11	+	Glycine max	60K protein binding site
XM_010096997.2-0	MaMYB75	Unnamed__1	GAATTTAATTAA	89	11	+	Glycine max	60K protein binding site
XM_010096997.2-0	MaMYB75	Unnamed__1	GAATTTAATTAA	836	11	-	Glycine max	60K protein binding site
XM_010100420.2-0	MaMYB57	Unnamed__1	GAATTTAATTAA	1210	11	-	Glycine max	60K protein binding site
XM_010101969.2-0	MaMYB3R3*	Unnamed__1	GAATTTAATTAA	57	11	-	Glycine max	60K protein binding site
XM_010103323.2-0	MaMYB46	Unnamed__1	GAATTTAATTAA	346	11	-	Glycine max	60K protein binding site
XM_010103934.2-0	MaMYB71	Unnamed__1	GAATTTAATTAA	257	11	+	Glycine max	60K protein binding site
XM_010106363.1-0	MaMYB68	Unnamed__1	GAATTTAATTAA	1446	11	-	Glycine max	60K protein binding site
XM_010107664.2-0	MaMYB97	Unnamed__1	GAATTTAATTAA	817	11	-	Glycine max	60K protein binding site
XM_010107664.2-0	MaMYB97	Unnamed__1	GAATTTAATTAA	907	11	+	Glycine max	60K protein binding site
XM_010107664.2-0	MaMYB97	Unnamed__1	GAATTTAATTAA	977	12	+	Glycine max	60K protein binding site
XM_010107664.2-0	MaMYB97	Unnamed__1	GAATTTAATTAA	981	11	-	Glycine max	60K protein binding site
XM_010110485.2-0	MaMYB8	Unnamed__1	GAATTTAATTAA	1461	12	+	Glycine max	60K protein binding site
XM_010111130.2-0	MaMYB63	Unnamed__1	GAATTTAATTAA	1817	11	-	Glycine max	60K protein binding site
XM_010114339.2-1	MaMYB83	Unnamed__1	GAATTTAATTAA	1295	11	-	Glycine max	60K protein binding site
XM_010114811.2-0	MaMYB56	Unnamed__1	GAATTTAATTAA	1210	11	-	Glycine max	60K protein binding site
XM_024163552.1-0	MaMYB28	Unnamed__1	GAATTTAATTAA	261	11	+	Glycine max	60K protein binding site
augTM-XM_010097559.2-2	MaMYB16	Unnamed__1	GAATTTAATTAA	355	11	-	Glycine max	60K protein binding site
XM_010088504.2-0	MaMYB54	ABRE	CACGTG	1209	6	-	Arabidopsis thaliana	abscisic acid responsiveness
XM_010088504.2-0	MaMYB54	ABRE	ACGTG	1210	5	+	Arabidopsis thaliana	abscisic acid responsiveness
XM_010088504.2-0	MaMYB54	ABRE	ACGTG	1711	5	-	Arabidopsis thaliana	abscisic acid responsiveness
XM_010088506.2-0	MaMYB53	ABRE	ACGTG	1145	5	-	Arabidopsis thaliana	abscisic acid responsiveness
XM_010088506.2-0	MaMYB53	ABRE	ACGTG	1383	5	+	Arabidopsis thaliana	abscisic acid responsiveness
XM_010088506.2-0	MaMYB53	ABRE	CGTACGTGCA	1696	9	-	Hordeum vulgare	abscisic acid responsiveness
XM_010088507.2-0	MaMYB52	ABRE	ACGTG	1244	5	+	Arabidopsis thaliana	abscisic acid responsiveness
XM_010088507.2-0	MaMYB52	ABRE	ACGTG	1532	5	+	Arabidopsis thaliana	abscisic acid responsiveness
XM_010088507.2-0	MaMYB52	ABRE	ACGTG	1785	5	-	Arabidopsis thaliana	abscisic acid responsiveness
XM_010089162.2-0	MaMYB19	ABRE	ACGTG	311	5	+	Arabidopsis thaliana	abscisic acid responsiveness
XM_010089162.2-0	MaMYB19	ABRE	ACGTG	873	5	-	Arabidopsis thaliana	abscisic acid responsiveness
XM_010089162.2-0	MaMYB19	ABRE	ACGTG	1038	5	+	Arabidopsis thaliana	abscisic acid responsiveness
XM_010089162.2-0	MaMYB19	ABRE	ACGTG	1069	5	+	Arabidopsis thaliana	abscisic acid responsiveness
XM_010089162.2-0	MaMYB19	ABRE	ACGTG	1552	5	-	Arabidopsis thaliana	abscisic acid responsiveness
XM_010089162.2-0	MaMYB19	ABRE	ACGTG	1635	5	-	Arabidopsis thaliana	abscisic acid responsiveness
XM_010089304.2-0	MaMYB34	ABRE	ACGTG	1870	5	-	Arabidopsis thaliana	abscisic acid responsiveness
XM_010089423.1-0	MaMYB49	ABRE	ACGTG	137	5	-	Arabidopsis thaliana	abscisic acid responsiveness
XM_010089423.1-0	MaMYB49	ABRE	ACGTG	1319	5	+	Arabidopsis thaliana	abscisic acid responsiveness
XM_010089423.1-0	MaMYB49	ABRE	CACGTG	1550	6	-	Arabidopsis thaliana	abscisic acid responsiveness
XM_010089423.1-0	MaMYB49	ABRE	ACGTG	1551	5	+	Arabidopsis thaliana	abscisic acid responsiveness
XM_010090747.2-0	MaMYB29	ABRE	ACGTG	943	5	+	Arabidopsis thaliana	abscisic acid responsiveness
XM_010090748.1-0	MaMYB30	ABRE	ACGTG	1477	5	-	Arabidopsis thaliana	abscisic acid responsiveness
XM_010090748.1-0	MaMYB30	ABRE	GCAACGTGTC	1578	9	+	Hordeum vulgare	abscisic acid responsiveness
XM_010090748.1-0	MaMYB30	ABRE	ACGTG	1581	5	+	Arabidopsis thaliana	abscisic acid responsiveness
XM_010090748.1-0	MaMYB30	ABRE	ACGTG	1645	5	+	Arabidopsis thaliana	abscisic acid responsiveness
XM_010090748.1-0	MaMYB30	ABRE	ACGTG	1660	5	+	Arabidopsis thaliana	abscisic acid responsiveness
XM_010091826.1-0	MaMYB99	ABRE	CACGTG	1293	6	-	Arabidopsis thaliana	abscisic acid responsiveness
XM_010091826.1-0	MaMYB99	ABRE	ACGTG	1294	5	+	Arabidopsis thaliana	abscisic acid responsiveness
XM_010092030.2-0	MaMYB76	ABRE	ACGTG	842	5	-	Arabidopsis thaliana	abscisic acid responsiveness
XM_010092030.2-0	MaMYB76	ABRE	ACGTG	1442	5	+	Arabidopsis thaliana	abscisic acid responsiveness
XM_010092543.2-0	MaMYB35	ABRE	ACGTG	903	5	-	Arabidopsis thaliana	abscisic acid responsiveness
XM_010092543.2-0	MaMYB35	ABRE	ACGTG	1448	5	-	Arabidopsis thaliana	abscisic acid responsiveness
XM_010093013.2-0	MaMYB25*	ABRE	ACGTG	1098	5	-	Arabidopsis thaliana	abscisic acid responsiveness
XM_010093013.2-0	MaMYB25*	ABRE	ACGTG	1188	5	-	Arabidopsis thaliana	abscisic acid responsiveness
XM_010093013.2-0	MaMYB25*	ABRE	ACGTG	1252	5	-	Arabidopsis thaliana	abscisic acid responsiveness
XM_010093013.2-0	MaMYB25*	ABRE	ACGTG	1259	5	-	Arabidopsis thaliana	abscisic acid responsiveness
XM_010093212.2-0	MaMYB90	ABRE	ACGTG	725	5	+	Arabidopsis thaliana	abscisic acid responsiveness
XM_010093212.2-0	MaMYB90	ABRE	ACGTG	1003	5	+	Arabidopsis thaliana	abscisic acid responsiveness
XM_010093212.2-0	MaMYB90	ABRE	ACGTG	1117	5	+	Arabidopsis thaliana	abscisic acid responsiveness
XM_010093624.1-0	MaMYB9	ABRE	ACGTG	495	5	-	Arabidopsis thaliana	abscisic acid responsiveness
XM_010093624.1-0	MaMYB9	ABRE	GACACGTGGC	498	9	-	Triticum aestivum	abscisic acid responsiveness
XM_010093624.1-0	MaMYB9	ABRE	CACGTG	500	6	+	Arabidopsis thaliana	abscisic acid responsiveness
XM_010093624.1-0	MaMYB9	ABRE	ACGTG	501	5	+	Arabidopsis thaliana	abscisic acid responsiveness
XM_010093624.1-0	MaMYB9	ABRE	CACGTG	560	6	+	Arabidopsis thaliana	abscisic acid responsiveness
XM_010093624.1-0	MaMYB9	ABRE	ACGTG	561	5	+	Arabidopsis thaliana	abscisic acid responsiveness
XM_010093624.1-0	MaMYB9	ABRE	CGTACGTGCA	562	9	+	Hordeum vulgare	abscisic acid responsiveness
XM_010093624.1-0	MaMYB9	ABRE	ACGTG	661	5	+	Arabidopsis thaliana	abscisic acid responsiveness
XM_010093881.2-0	MaMYB79	ABRE	ACGTG	402	5	+	Arabidopsis thaliana	abscisic acid responsiveness
XM_010093881.2-0	MaMYB79	ABRE	ACGTG	421	5	+	Arabidopsis thaliana	abscisic acid responsiveness
XM_010093881.2-0	MaMYB79	ABRE	CACGTG	472	6	+	Arabidopsis thaliana	abscisic acid responsiveness
XM_010093881.2-0	MaMYB79	ABRE	ACGTG	473	5	+	Arabidopsis thaliana	abscisic acid responsiveness
XM_010093881.2-0	MaMYB79	ABRE	ACGTG	801	5	-	Arabidopsis thaliana	abscisic acid responsiveness
XM_010093881.2-0	MaMYB79	ABRE	ACGTG	1130	5	+	Arabidopsis thaliana	abscisic acid responsiveness
XM_010093881.2-0	MaMYB79	ABRE	GACACGTGGC	1293	9	-	Triticum aestivum	abscisic acid responsiveness
XM_010093881.2-0	MaMYB79	ABRE	ACGTG	1483	5	-	Arabidopsis thaliana	abscisic acid responsiveness
XM_010093881.2-0	MaMYB79	ABRE	ACGTG	1732	5	+	Arabidopsis thaliana	abscisic acid responsiveness
XM_010094172.2-0	MaMYB26	ABRE	ACGTG	332	5	-	Arabidopsis thaliana	abscisic acid responsiveness
XM_010094172.2-0	MaMYB26	ABRE	ACGTG	1206	5	+	Arabidopsis thaliana	abscisic acid responsiveness
XM_010094720.2-0	MaMYB86	ABRE	ACGTG	1122	5	+	Arabidopsis thaliana	abscisic acid responsiveness
XM_010094720.2-0	MaMYB86	ABRE	CACGTG	1267	6	-	Arabidopsis thaliana	abscisic acid responsiveness
XM_010094720.2-0	MaMYB86	ABRE	ACGTG	1268	5	+	Arabidopsis thaliana	abscisic acid responsiveness
XM_010094720.2-0	MaMYB86	ABRE	CACGTG	1333	6	-	Arabidopsis thaliana	abscisic acid responsiveness
XM_010094720.2-0	MaMYB86	ABRE	ACGTG	1334	5	+	Arabidopsis thaliana	abscisic acid responsiveness
XM_010094720.2-0	MaMYB86	ABRE	ACGTG	1530	5	-	Arabidopsis thaliana	abscisic acid responsiveness
XM_010094720.2-0	MaMYB86	ABRE	ACGTG	1862	5	+	Arabidopsis thaliana	abscisic acid responsiveness
XM_010095287.2-0	MaMYB92	ABRE	ACGTG	1571	5	+	Arabidopsis thaliana	abscisic acid responsiveness
XM_010095290.1-0	MaMYB94	ABRE	TACGTGTC	506	8	-	Oryza sativa	abscisic acid responsiveness
XM_010095290.1-0	MaMYB94	ABRE	ACGTG	508	5	-	Arabidopsis thaliana	abscisic acid responsiveness
XM_010095290.1-0	MaMYB94	ABRE	CACGTG	1503	6	-	Arabidopsis thaliana	abscisic acid responsiveness
XM_010095290.1-0	MaMYB94	ABRE	ACGTG	1504	5	+	Arabidopsis thaliana	abscisic acid responsiveness
XM_010095354.2-0	MaMYB31	ABRE	ACGTG	34	5	+	Arabidopsis thaliana	abscisic acid responsiveness
XM_010095354.2-0	MaMYB31	ABRE	TACGTGTC	1288	8	-	Oryza sativa	abscisic acid responsiveness
XM_010095354.2-0	MaMYB31	ABRE	ACGTG	1290	5	-	Arabidopsis thaliana	abscisic acid responsiveness
XM_010095354.2-0	MaMYB31	ABRE	ACGTG	1297	5	+	Arabidopsis thaliana	abscisic acid responsiveness
XM_010096440.2-0	MaMYB95	ABRE	GACACGTACGT	1502	10	+	Oryza sativa	abscisic acid responsiveness
XM_010096997.2-0	MaMYB75	ABRE	ACGTG	221	5	-	Arabidopsis thaliana	abscisic acid responsiveness
XM_010096997.2-0	MaMYB75	ABRE	CGTACGTGCA	1438	9	+	Hordeum vulgare	abscisic acid responsiveness
XM_010096997.2-0	MaMYB75	ABRE	ACGTG	1657	5	+	Arabidopsis thaliana	abscisic acid responsiveness
XM_010096997.2-0	MaMYB75	ABRE	ACGTG	1953	5	-	Arabidopsis thaliana	abscisic acid responsiveness
XM_010097018.2-0	MaMYB33	ABRE	TACGGTC	436	7	+	Arabidopsis thaliana	abscisic acid responsiveness
XM_010097018.2-0	MaMYB33	ABRE	ACGTG	535	5	+	Arabidopsis thaliana	abscisic acid responsiveness
XM_010097551.1-0	MaMYB14	ABRE	TACGTGTC	413	8	-	Oryza sativa	abscisic acid responsiveness
XM_010097551.1-0	MaMYB14	ABRE	ACGTG	415	5	-	Arabidopsis thaliana	abscisic acid responsiveness
XM_010097551.1-0	MaMYB14	ABRE	ACGTG	914	5	+	Arabidopsis thaliana	abscisic acid responsiveness
XM_010097551.1-0	MaMYB14	ABRE	TACGTGTC	922	8	-	Oryza sativa	abscisic acid responsiveness
XM_010097551.1-0	MaMYB14	ABRE	ACGTG	924	5	-	Arabidopsis thaliana	abscisic acid responsiveness
XM_010097551.1-0	MaMYB14	ABRE	GACACGTACGT	1070	10	-	Oryza sativa	abscisic acid responsiveness
XM_010097551.1-0	MaMYB14	ABRE	ACGTG	1639	5	+	Arabidopsis thaliana	abscisic acid responsiveness
XM_010097551.1-0	MaMYB14	ABRE	GACACGTGGC	1792	9	+	Triticum aestivum	abscisic acid responsiveness
XM_010097551.1-0	MaMYB14	ABRE	CACGTG	1794	6	-	Arabidopsis thaliana	abscisic acid responsiveness
XM_010097551.1-0	MaMYB14	ABRE	ACGTG	1795	5	+	Arabidopsis thaliana	abscisic acid responsiveness
XM_010097558.2-2	MaMYB15	ABRE	ACGTG	1439	5	+	Arabidopsis thaliana	abscisic acid responsiveness
XM_010097558.2-2	MaMYB15	ABRE	ACGTG	1513	5	+	Arabidopsis thaliana	abscisic acid responsiveness
XM_010097558.2-2	MaMYB15	ABRE	CACGTG	1641	6	-	Arabidopsis thaliana	abscisic acid responsiveness
XM_010097558.2-2	MaMYB15	ABRE	ACGTG	1642	5	+	Arabidopsis thaliana	abscisic acid responsiveness
XM_010097558.2-2	MaMYB15	ABRE	ACGTG	1878	5	-	Arabidopsis thaliana	abscisic acid responsiveness
XM_010097982.2-0	MaMYB78	ABRE	ACGTG	402	5	+	Arabidopsis thaliana	abscisic acid responsiveness
XM_010097982.2-0	MaMYB78	ABRE	ACGTG	421	5	+	Arabidopsis thaliana	abscisic acid responsiveness
XM_010097982.2-0	MaMYB78	ABRE	CACGTG	472	6	+	Arabidopsis thaliana	abscisic acid responsiveness
XM_010097982.2-0	MaMYB78	ABRE	ACGTG	473	5	+	Arabidopsis thaliana	abscisic acid responsiveness
XM_010097982.2-0	MaMYB78	ABRE	ACGTG	801	5	-	Arabidopsis thaliana	abscisic acid responsiveness
XM_010097982.2-0	MaMYB78	ABRE	ACGTG	1130	5	+	Arabidopsis thaliana	abscisic acid responsiveness
XM_010097982.2-0	MaMYB78	ABRE	GACACGTGGC	1293	9	-	Triticum aestivum	abscisic acid responsiveness
XM_010097982.2-0	MaMYB78	ABRE	ACGTG	1483	5	-	Arabidopsis thaliana	abscisic acid responsiveness
XM_010097982.2-0	MaMYB78	ABRE	ACGTG	1732	5	+	Arabidopsis thaliana	abscisic acid responsiveness
XM_010098494.2-0	MaMYB48	ABRE	ACGTG	1424	5	+	Arabidopsis thaliana	abscisic acid responsiveness
XM_010098494.2-0	MaMYB48	ABRE	ACGTG	1438	5	-	Arabidopsis thaliana	abscisic acid responsiveness
XM_010098494.2-0	MaMYB48	ABRE	GCAACGTGTC	1727	9	-	Hordeum vulgare	abscisic acid responsiveness
XM_010098494.2-0	MaMYB48	ABRE	ACGTG	1729	5	-	Arabidopsis thaliana	abscisic acid responsiveness
XM_010098494.2-0	MaMYB48	ABRE	TACGGTC	1835	7	+	Arabidopsis thaliana	abscisic acid responsiveness
XM_010098599.2-0	MaMYB2	ABRE	ACGTG	288	5	+	Arabidopsis thaliana	abscisic acid responsiveness
XM_010100055.1-0	MaMYB65	ABRE	ACGTG	1493	5	+	Arabidopsis thaliana	abscisic acid responsiveness
XM_010100060.2-0	MaMYB66	ABRE	CACGTG	61	6	+	Arabidopsis thaliana	abscisic acid responsiveness
XM_010100060.2-0	MaMYB66	ABRE	ACGTG	62	5	+	Arabidopsis thaliana	abscisic acid responsiveness
XM_010100060.2-0	MaMYB66	ABRE	ACGTG	682	5	-	Arabidopsis thaliana	abscisic acid responsiveness
XM_010100060.2-0	MaMYB66	ABRE	TACGGTC	890	7	+	Arabidopsis thaliana	abscisic acid responsiveness
XM_010100060.2-0	MaMYB66	ABRE	ACGTG	1168	5	+	Arabidopsis thaliana	abscisic acid responsiveness
XM_010100420.2-0	MaMYB57	ABRE	CACGTG	208	6	+	Arabidopsis thaliana	abscisic acid responsiveness
XM_010100420.2-0	MaMYB57	ABRE	ACGTG	209	5	+	Arabidopsis thaliana	abscisic acid responsiveness
XM_010100420.2-0	MaMYB57	ABRE	ACGTG	246	5	+	Arabidopsis thaliana	abscisic acid responsiveness
XM_010100949.2-0	MaMYB40	ABRE	ACGTG	217	5	-	Arabidopsis thaliana	abscisic acid responsiveness
XM_010100949.2-0	MaMYB40	ABRE	ACGTG	267	5	-	Arabidopsis thaliana	abscisic acid responsiveness
XM_010100949.2-0	MaMYB40	ABRE	ACGTG	866	5	+	Arabidopsis thaliana	abscisic acid responsiveness
XM_010100949.2-0	MaMYB40	ABRE	ACGTG	972	5	-	Arabidopsis thaliana	abscisic acid responsiveness
XM_010101109.2-0	MaMYB32	ABRE	ACGTG	112	5	-	Arabidopsis thaliana	abscisic acid responsiveness
XM_010101109.2-0	MaMYB32	ABRE	GACACGTGGC	660	9	-	Triticum aestivum	abscisic acid responsiveness
XM_010101109.2-0	MaMYB32	ABRE	CACGTG	886	6	+	Arabidopsis thaliana	abscisic acid responsiveness
XM_010101109.2-0	MaMYB32	ABRE	ACGTG	887	5	+	Arabidopsis thaliana	abscisic acid responsiveness
XM_010101109.2-0	MaMYB32	ABRE	AACCCGG	1190	7	+	Arabidopsis thaliana	abscisic acid responsiveness
XM_010101969.2-0	MaMYB3R3*	ABRE	ACGTG	451	5	+	Arabidopsis thaliana	abscisic acid responsiveness
XM_010101969.2-0	MaMYB3R3*	ABRE	ACGTG	585	5	+	Arabidopsis thaliana	abscisic acid responsiveness
XM_010102159.2-0	MaMYB36	ABRE	ACGTG	609	5	-	Arabidopsis thaliana	abscisic acid responsiveness
XM_010102309.2-0	MaMYB47	ABRE	GCAACGTGTC	404	9	-	Hordeum vulgare	abscisic acid responsiveness
XM_010102309.2-0	MaMYB47	ABRE	CACGTG	406	6	+	Arabidopsis thaliana	abscisic acid responsiveness
XM_010102309.2-0	MaMYB47	ABRE	ACGTG	407	5	+	Arabidopsis thaliana	abscisic acid responsiveness
XM_010102309.2-0	MaMYB47	ABRE	ACGTG	584	5	+	Arabidopsis thaliana	abscisic acid responsiveness
XM_010102309.2-0	MaMYB47	ABRE	CGCACGTGTC	751	9	-	Hordeum vulgare	abscisic acid responsiveness
XM_010102309.2-0	MaMYB47	ABRE	ACGTG	1779	5	-	Arabidopsis thaliana	abscisic acid responsiveness
XM_010102309.2-0	MaMYB47	ABRE	ACGTG	1863	5	-	Arabidopsis thaliana	abscisic acid responsiveness
XM_010102407.2-0	MaMYB98	ABRE	ACGTG	809	5	-	Arabidopsis thaliana	abscisic acid responsiveness
XM_010102407.2-0	MaMYB98	ABRE	ACGTG	888	5	-	Arabidopsis thaliana	abscisic acid responsiveness
XM_010102795.2-0	MaMYB22	ABRE	CACGTG	530	6	+	Arabidopsis thaliana	abscisic acid responsiveness
XM_010102795.2-0	MaMYB22	ABRE	ACGTG	531	5	+	Arabidopsis thaliana	abscisic acid responsiveness
XM_010102795.2-0	MaMYB22	ABRE	CACGTG	977	6	+	Arabidopsis thaliana	abscisic acid responsiveness
XM_010102795.2-0	MaMYB22	ABRE	ACGTG	978	5	+	Arabidopsis thaliana	abscisic acid responsiveness
XM_010103323.2-0	MaMYB46	ABRE	ACGTG	1250	5	-	Arabidopsis thaliana	abscisic acid responsiveness
XM_010103368.2-0	MaMYB62	ABRE	GACACGTGGC	750	9	+	Triticum aestivum	abscisic acid responsiveness
XM_010103368.2-0	MaMYB62	ABRE	CACGTG	752	6	+	Arabidopsis thaliana	abscisic acid responsiveness
XM_010103368.2-0	MaMYB62	ABRE	ACGTG	753	5	+	Arabidopsis thaliana	abscisic acid responsiveness
XM_010103368.2-0	MaMYB62	ABRE	ACGTG	1131	5	-	Arabidopsis thaliana	abscisic acid responsiveness
XM_010103368.2-0	MaMYB62	ABRE	ACGTG	1650	5	+	Arabidopsis thaliana	abscisic acid responsiveness
XM_010103448.2-0	MaMYB3	ABRE	ACGTG	819	5	+	Arabidopsis thaliana	abscisic acid responsiveness
XM_010103448.2-0	MaMYB3	ABRE	ACGTG	1520	5	+	Arabidopsis thaliana	abscisic acid responsiveness
XM_010103448.2-0	MaMYB3	ABRE	ACGTG	1774	5	-	Arabidopsis thaliana	abscisic acid responsiveness
XM_010103448.2-0	MaMYB3	ABRE	ACGTG	1873	5	-	Arabidopsis thaliana	abscisic acid responsiveness
XM_010103548.2-0	MaMYB27	ABRE	ACGTG	467	5	+	Arabidopsis thaliana	abscisic acid responsiveness
XM_010103548.2-0	MaMYB27	ABRE	ACGTG	1630	5	-	Arabidopsis thaliana	abscisic acid responsiveness
XM_010103934.2-0	MaMYB71	ABRE	ACGTG	1105	5	+	Arabidopsis thaliana	abscisic acid responsiveness
XM_010103934.2-0	MaMYB71	ABRE	ACGTG	1231	5	+	Arabidopsis thaliana	abscisic acid responsiveness
XM_010104038.2-0	MaMYB72	ABRE	ACGTG	677	5	+	Arabidopsis thaliana	abscisic acid responsiveness
XM_010104038.2-0	MaMYB72	ABRE	CACGTG	1376	6	-	Arabidopsis thaliana	abscisic acid responsiveness
XM_010104038.2-0	MaMYB72	ABRE	ACGTG	1377	5	+	Arabidopsis thaliana	abscisic acid responsiveness
XM_010104189.2-0	MaMYB87	ABRE	ACGTG	1462	5	-	Arabidopsis thaliana	abscisic acid responsiveness
XM_010104708.2-0	MaMYB5	ABRE	ACGTG	529	5	+	Arabidopsis thaliana	abscisic acid responsiveness
XM_010105643.1-0	MaMYB60	ABRE	ACGTG	782	5	-	Arabidopsis thaliana	abscisic acid responsiveness
XM_010105643.1-0	MaMYB60	ABRE	ACGTG	894	5	+	Arabidopsis thaliana	abscisic acid responsiveness
XM_010105643.1-0	MaMYB60	ABRE	ACGTG	1373	5	+	Arabidopsis thaliana	abscisic acid responsiveness
XM_010105643.1-0	MaMYB60	ABRE	ACGTG	1515	5	-	Arabidopsis thaliana	abscisic acid responsiveness
XM_010105643.1-0	MaMYB60	ABRE	CGTACGTGCA	1603	9	-	Hordeum vulgare	abscisic acid responsiveness
XM_010105643.1-0	MaMYB60	ABRE	ACGTG	1801	5	+	Arabidopsis thaliana	abscisic acid responsiveness
XM_010106363.1-0	MaMYB68	ABRE	ACGTG	1550	5	+	Arabidopsis thaliana	abscisic acid responsiveness
XM_010106719.2-0	MaMYB11	ABRE	ACGTG	1636	5	-	Arabidopsis thaliana	abscisic acid responsiveness
XM_010106919.2-0	MaMYB44	ABRE	CACGTG	873	6	+	Arabidopsis thaliana	abscisic acid responsiveness
XM_010106919.2-0	MaMYB44	ABRE	ACGTG	874	5	+	Arabidopsis thaliana	abscisic acid responsiveness
XM_010106919.2-0	MaMYB44	ABRE	ACGTG	942	5	+	Arabidopsis thaliana	abscisic acid responsiveness
XM_010106919.2-0	MaMYB44	ABRE	ACGTG	1285	5	+	Arabidopsis thaliana	abscisic acid responsiveness
XM_010106919.2-0	MaMYB44	ABRE	GACACGTGGC	1294	9	+	Triticum aestivum	abscisic acid responsiveness
XM_010106919.2-0	MaMYB44	ABRE	CACGTG	1296	6	-	Arabidopsis thaliana	abscisic acid responsiveness
XM_010106919.2-0	MaMYB44	ABRE	ACGTG	1297	5	+	Arabidopsis thaliana	abscisic acid responsiveness
XM_010107134.2-0	MaMYB23	ABRE	CACGTG	65	6	+	Arabidopsis thaliana	abscisic acid responsiveness
XM_010107134.2-0	MaMYB23	ABRE	ACGTG	66	5	+	Arabidopsis thaliana	abscisic acid responsiveness
XM_010107327.2-0	MaMYB10	ABRE	GCCGCGTGGC	1630	9	-	Oryza sativa	abscisic acid responsiveness
XM_010107664.2-0	MaMYB97	ABRE	ACGTG	445	5	-	Arabidopsis thaliana	abscisic acid responsiveness
XM_010107664.2-0	MaMYB97	ABRE	ACGTG	1024	5	-	Arabidopsis thaliana	abscisic acid responsiveness
XM_010107664.2-0	MaMYB97	ABRE	ACGTG	1556	5	-	Arabidopsis thaliana	abscisic acid responsiveness
XM_010107793.2-0	MaMYB24	ABRE	GACACGTGGC	334	9	-	Triticum aestivum	abscisic acid responsiveness
XM_010107793.2-0	MaMYB24	ABRE	ACGTG	336	5	-	Arabidopsis thaliana	abscisic acid responsiveness
XM_010107793.2-0	MaMYB24	ABRE	GCAACGTGTC	1211	9	-	Hordeum vulgare	abscisic acid responsiveness
XM_010109134.2-0	MaMYB21	ABRE	ACGTG	340	5	+	Arabidopsis thaliana	abscisic acid responsiveness
XM_010109136.2-0	MaMYB20	ABRE	ACGTG	252	5	+	Arabidopsis thaliana	abscisic acid responsiveness
XM_010109136.2-0	MaMYB20	ABRE	ACGTG	495	5	+	Arabidopsis thaliana	abscisic acid responsiveness
XM_010109686.1-0	MaMYB51	ABRE	ACGTG	852	5	+	Arabidopsis thaliana	abscisic acid responsiveness
XM_010109686.1-0	MaMYB51	ABRE	ACGTG	1822	5	-	Arabidopsis thaliana	abscisic acid responsiveness
XM_010109688.2-0	MaMYB50	ABRE	ACGTG	1867	5	+	Arabidopsis thaliana	abscisic acid responsiveness
XM_010110380.2-0	MaMYB102	ABRE	CACGTG	1467	6	-	Arabidopsis thaliana	abscisic acid responsiveness
XM_010110380.2-0	MaMYB102	ABRE	ACGTG	1468	5	+	Arabidopsis thaliana	abscisic acid responsiveness
XM_010110397.2-1	MaMYB38	ABRE	ACGTG	504	5	+	Arabidopsis thaliana	abscisic acid responsiveness
XM_010110397.2-1	MaMYB38	ABRE	ACGTG	713	5	+	Arabidopsis thaliana	abscisic acid responsiveness
XM_010110397.2-1	MaMYB38	ABRE	ACGTG	1145	5	+	Arabidopsis thaliana	abscisic acid responsiveness
XM_010110397.2-1	MaMYB38	ABRE	ACGTG	1914	5	+	Arabidopsis thaliana	abscisic acid responsiveness
XM_010110492.1-0	MaMYB7	ABRE	GCAACGTGTC	1636	9	+	Hordeum vulgare	abscisic acid responsiveness
XM_010110492.1-0	MaMYB7	ABRE	CACGTG	1638	6	-	Arabidopsis thaliana	abscisic acid responsiveness
XM_010110492.1-0	MaMYB7	ABRE	ACGTG	1639	5	+	Arabidopsis thaliana	abscisic acid responsiveness
XM_010110683.2-0	MaMYB18	ABRE	ACGTG	122	5	+	Arabidopsis thaliana	abscisic acid responsiveness
XM_010110683.2-0	MaMYB18	ABRE	ACGTG	467	5	-	Arabidopsis thaliana	abscisic acid responsiveness
XM_010110683.2-0	MaMYB18	ABRE	ACGTG	918	5	-	Arabidopsis thaliana	abscisic acid responsiveness
XM_010110683.2-0	MaMYB18	ABRE	CACGTG	1672	6	-	Arabidopsis thaliana	abscisic acid responsiveness
XM_010110683.2-0	MaMYB18	ABRE	ACGTG	1673	5	+	Arabidopsis thaliana	abscisic acid responsiveness
XM_010113162.2-0	MaMYB3R1	ABRE	ACGTG	1169	5	+	Arabidopsis thaliana	abscisic acid responsiveness
XM_010113162.2-0	MaMYB3R1	ABRE	ACGTG	1450	5	-	Arabidopsis thaliana	abscisic acid responsiveness
XM_010113341.1-0	MaMYB6	ABRE	ACGTG	1421	5	-	Arabidopsis thaliana	abscisic acid responsiveness
XM_010113341.1-0	MaMYB6	ABRE	ACGTG	1660	5	-	Arabidopsis thaliana	abscisic acid responsiveness
XM_010113527.1-0	MaMYB70	ABRE	ACGTG	532	5	-	Arabidopsis thaliana	abscisic acid responsiveness
XM_010113527.1-0	MaMYB70	ABRE	ACGTG	1448	5	-	Arabidopsis thaliana	abscisic acid responsiveness
XM_010113619.2-0	MaMYB77	ABRE	ACGTG	495	5	-	Arabidopsis thaliana	abscisic acid responsiveness
XM_010113619.2-0	MaMYB77	ABRE	CGCACGTGTC	1663	9	+	Hordeum vulgare	abscisic acid responsiveness
XM_010113619.2-0	MaMYB77	ABRE	ACGTG	1665	5	-	Arabidopsis thaliana	abscisic acid responsiveness
XM_010113729.2-0	MaMYB101	ABRE	ACGTG	772	5	+	Arabidopsis thaliana	abscisic acid responsiveness
XM_010113729.2-0	MaMYB101	ABRE	ACGTG	821	5	-	Arabidopsis thaliana	abscisic acid responsiveness
XM_010113729.2-0	MaMYB101	ABRE	TACGTGTC	1277	8	+	Oryza sativa	abscisic acid responsiveness
XM_010113729.2-0	MaMYB101	ABRE	ACGTG	1278	5	+	Arabidopsis thaliana	abscisic acid responsiveness
XM_010113729.2-0	MaMYB101	ABRE	CGCACGTGTC	1471	9	+	Hordeum vulgare	abscisic acid responsiveness
XM_010113729.2-0	MaMYB101	ABRE	CACGTG	1473	6	-	Arabidopsis thaliana	abscisic acid responsiveness
XM_010113729.2-0	MaMYB101	ABRE	ACGTG	1474	5	+	Arabidopsis thaliana	abscisic acid responsiveness
XM_010113928.1-2	MaMYB82	ABRE	ACGTG	691	5	-	Arabidopsis thaliana	abscisic acid responsiveness
XM_010113928.1-2	MaMYB82	ABRE	ACGTG	1370	5	+	Arabidopsis thaliana	abscisic acid responsiveness
XM_010113928.1-2	MaMYB82	ABRE	CACGTG	1819	6	-	Arabidopsis thaliana	abscisic acid responsiveness
XM_010113928.1-2	MaMYB82	ABRE	ACGTG	1820	5	+	Arabidopsis thaliana	abscisic acid responsiveness
XM_010114173.2-0	MaMYB4	ABRE	CACGTG	1385	6	-	Arabidopsis thaliana	abscisic acid responsiveness
XM_010114173.2-0	MaMYB4	ABRE	ACGTG	1386	5	+	Arabidopsis thaliana	abscisic acid responsiveness
XM_010114611.2-0	MaMYB69	ABRE	ACGTG	1921	5	-	Arabidopsis thaliana	abscisic acid responsiveness
XM_010114811.2-0	MaMYB56	ABRE	CACGTG	208	6	+	Arabidopsis thaliana	abscisic acid responsiveness
XM_010114811.2-0	MaMYB56	ABRE	ACGTG	209	5	+	Arabidopsis thaliana	abscisic acid responsiveness
XM_010114811.2-0	MaMYB56	ABRE	ACGTG	246	5	+	Arabidopsis thaliana	abscisic acid responsiveness
XM_010114867.1-0	MaMYB12	ABRE	GACACGTGGC	1179	9	-	Triticum aestivum	abscisic acid responsiveness
XM_010114867.1-0	MaMYB12	ABRE	CACGTG	1181	6	-	Arabidopsis thaliana	abscisic acid responsiveness
XM_010114867.1-0	MaMYB12	ABRE	ACGTG	1182	5	+	Arabidopsis thaliana	abscisic acid responsiveness
XM_010114867.1-0	MaMYB12	ABRE	ACGTG	1662	5	-	Arabidopsis thaliana	abscisic acid responsiveness
XM_024161529.1-0	MaMYB100	ABRE	ACGTG	247	5	-	Arabidopsis thaliana	abscisic acid responsiveness
XM_024161529.1-0	MaMYB100	ABRE	ACGTG	574	5	+	Arabidopsis thaliana	abscisic acid responsiveness
XM_024161529.1-0	MaMYB100	ABRE	ACGTG	1627	5	+	Arabidopsis thaliana	abscisic acid responsiveness
XM_024162305.1-0	MaMYB25*	ABRE	ACGTG	1098	5	-	Arabidopsis thaliana	abscisic acid responsiveness
XM_024162305.1-0	MaMYB25*	ABRE	ACGTG	1188	5	-	Arabidopsis thaliana	abscisic acid responsiveness
XM_024162305.1-0	MaMYB25*	ABRE	ACGTG	1252	5	-	Arabidopsis thaliana	abscisic acid responsiveness
XM_024162305.1-0	MaMYB25*	ABRE	ACGTG	1259	5	-	Arabidopsis thaliana	abscisic acid responsiveness
XM_024163552.1-0	MaMYB28	ABRE	ACGTG	1275	5	+	Arabidopsis thaliana	abscisic acid responsiveness
XM_024163802.1-0	MaMYB93*	ABRE	ACGTG	1020	5	-	Arabidopsis thaliana	abscisic acid responsiveness
XM_024164211.1-0	MaMYB42	ABRE	ACGTG	233	5	-	Arabidopsis thaliana	abscisic acid responsiveness
XM_024164211.1-0	MaMYB42	ABRE	CGTACGTGCA	634	9	-	Hordeum vulgare	abscisic acid responsiveness
XM_024164211.1-0	MaMYB42	ABRE	CGTACGTGCA	1524	9	-	Hordeum vulgare	abscisic acid responsiveness
XM_024164211.1-0	MaMYB42	ABRE	GACACGTGGC	1841	9	+	Triticum aestivum	abscisic acid responsiveness
XM_024164211.1-0	MaMYB42	ABRE	CACGTG	1843	6	-	Arabidopsis thaliana	abscisic acid responsiveness
XM_024164211.1-0	MaMYB42	ABRE	ACGTG	1844	5	+	Arabidopsis thaliana	abscisic acid responsiveness
XM_024164211.1-0	MaMYB42	ABRE	ACGTG	1998	5	-	Arabidopsis thaliana	abscisic acid responsiveness
XM_024164629.1-0	MaMYB67	ABRE	ACGTG	126	5	+	Arabidopsis thaliana	abscisic acid responsiveness
XM_024165579.1-0	MaMYB37	ABRE	ACGTG	212	5	+	Arabidopsis thaliana	abscisic acid responsiveness
XM_024165579.1-0	MaMYB37	ABRE	CACGTG	610	6	+	Arabidopsis thaliana	abscisic acid responsiveness
XM_024165579.1-0	MaMYB37	ABRE	ACGTG	611	5	+	Arabidopsis thaliana	abscisic acid responsiveness
XM_024165579.1-0	MaMYB37	ABRE	CACGTG	745	6	+	Arabidopsis thaliana	abscisic acid responsiveness
XM_024165579.1-0	MaMYB37	ABRE	ACGTG	746	5	+	Arabidopsis thaliana	abscisic acid responsiveness
XM_024166062.1-0	MaMYB64	ABRE	GCCGCGTGGC	1864	9	+	Oryza sativa	abscisic acid responsiveness
XM_024166534.1-0	MaMYB13	ABRE	ACGTG	327	5	-	Arabidopsis thaliana	abscisic acid responsiveness
XM_024166534.1-0	MaMYB13	ABRE	ACGTG	562	5	+	Arabidopsis thaliana	abscisic acid responsiveness
XM_024166534.1-0	MaMYB13	ABRE	ACGTG	1078	5	-	Arabidopsis thaliana	abscisic acid responsiveness
XM_024167239.1-0	MaMYB45	ABRE	ACGTG	899	5	+	Arabidopsis thaliana	abscisic acid responsiveness
XM_024167239.1-0	MaMYB45	ABRE	ACGTG	1061	5	+	Arabidopsis thaliana	abscisic acid responsiveness
XM_024167239.1-0	MaMYB45	ABRE	ACGTG	1565	5	-	Arabidopsis thaliana	abscisic acid responsiveness
XM_024167771.1-0	MaMYB96	ABRE	ACGTG	45	5	+	Arabidopsis thaliana	abscisic acid responsiveness
XM_024167771.1-0	MaMYB96	ABRE	CACGTG	351	6	+	Arabidopsis thaliana	abscisic acid responsiveness
XM_024167771.1-0	MaMYB96	ABRE	ACGTG	352	5	+	Arabidopsis thaliana	abscisic acid responsiveness
XM_024167771.1-0	MaMYB96	ABRE	CACGTG	1066	6	-	Arabidopsis thaliana	abscisic acid responsiveness
XM_024167771.1-0	MaMYB96	ABRE	ACGTG	1067	5	+	Arabidopsis thaliana	abscisic acid responsiveness
XM_024167771.1-0	MaMYB96	ABRE	GACACGTACGT	1147	10	+	Oryza sativa	abscisic acid responsiveness
XM_024167771.1-0	MaMYB96	ABRE	ACGTG	1149	5	-	Arabidopsis thaliana	abscisic acid responsiveness
XM_024167771.1-0	MaMYB96	ABRE	CGTACGTGCA	1151	9	+	Hordeum vulgare	abscisic acid responsiveness
XM_024168743.1-0	MaMYB89	ABRE	ACGTG	1544	5	+	Arabidopsis thaliana	abscisic acid responsiveness
XM_024170237.1-0	MaMYB85	ABRE	ACGTG	1471	5	+	Arabidopsis thaliana	abscisic acid responsiveness
XM_024172597.1-0	MaMYB84	ABRE	GCCGCGTGGC	694	9	+	Oryza sativa	abscisic acid responsiveness
XM_024172597.1-0	MaMYB84	ABRE	ACGTG	729	5	+	Arabidopsis thaliana	abscisic acid responsiveness
XM_024172597.1-0	MaMYB84	ABRE	ACGTG	1085	5	-	Arabidopsis thaliana	abscisic acid responsiveness
XM_024175470.1-0	MaMYB3R1	ABRE	ACGTG	1169	5	+	Arabidopsis thaliana	abscisic acid responsiveness
XM_024175470.1-0	MaMYB3R1	ABRE	ACGTG	1450	5	-	Arabidopsis thaliana	abscisic acid responsiveness
XM_024176184.1-0	MaMYB3R2	ABRE	ACGTG	403	5	-	Arabidopsis thaliana	abscisic acid responsiveness
XM_024176567.1-0	MaMYB80	ABRE	ACGTG	402	5	+	Arabidopsis thaliana	abscisic acid responsiveness
XM_024176567.1-0	MaMYB80	ABRE	ACGTG	421	5	+	Arabidopsis thaliana	abscisic acid responsiveness
XM_024176567.1-0	MaMYB80	ABRE	CACGTG	472	6	+	Arabidopsis thaliana	abscisic acid responsiveness
XM_024176567.1-0	MaMYB80	ABRE	ACGTG	473	5	+	Arabidopsis thaliana	abscisic acid responsiveness
XM_024176567.1-0	MaMYB80	ABRE	ACGTG	801	5	-	Arabidopsis thaliana	abscisic acid responsiveness
XM_024176567.1-0	MaMYB80	ABRE	ACGTG	1130	5	+	Arabidopsis thaliana	abscisic acid responsiveness
XM_024176567.1-0	MaMYB80	ABRE	GACACGTGGC	1293	9	-	Triticum aestivum	abscisic acid responsiveness
XM_024176567.1-0	MaMYB80	ABRE	ACGTG	1483	5	-	Arabidopsis thaliana	abscisic acid responsiveness
XM_024176567.1-0	MaMYB80	ABRE	ACGTG	1732	5	+	Arabidopsis thaliana	abscisic acid responsiveness
augTM-XM_010089377.1-0	MaMYB88	ABRE	ACGTG	1884	5	-	Arabidopsis thaliana	abscisic acid responsiveness
augTM-XM_010095104.2-0	MaMYB39	ABRE	ACGTG	296	5	+	Arabidopsis thaliana	abscisic acid responsiveness
augTM-XM_010095104.2-0	MaMYB39	ABRE	ACGTG	1756	5	-	Arabidopsis thaliana	abscisic acid responsiveness
augTM-XM_010097559.2-2	MaMYB16	ABRE	ACGTG	160	5	+	Arabidopsis thaliana	abscisic acid responsiveness
augTM-XM_010097559.2-2	MaMYB16	ABRE	ACGTG	992	5	-	Arabidopsis thaliana	abscisic acid responsiveness
augTM-XM_010097559.2-2	MaMYB16	ABRE	ACGTG	1885	5	-	Arabidopsis thaliana	abscisic acid responsiveness
augTM-XM_024162444.1-0	MaMYB91	ABRE	ACGTG	230	5	+	Arabidopsis thaliana	abscisic acid responsiveness
augTM-XM_024162444.1-0	MaMYB91	ABRE	ACGTG	353	5	+	Arabidopsis thaliana	abscisic acid responsiveness
augTM-XM_024162444.1-0	MaMYB91	ABRE	ACGTG	1441	5	-	Arabidopsis thaliana	abscisic acid responsiveness
augTM-XM_024168601.1-0	MaMYB61	ABRE	ACGTG	1514	5	+	Arabidopsis thaliana	abscisic acid responsiveness
augTM-XM_024168601.1-0	MaMYB61	ABRE	ACGTG	1771	5	+	Arabidopsis thaliana	abscisic acid responsiveness
augTM-XM_024170888.1-0	MaMYB58	ABRE	ACGTG	1379	5	+	Arabidopsis thaliana	abscisic acid responsiveness
augTM-XM_024170888.1-0	MaMYB58	ABRE	TACGTGTC	1383	8	-	Oryza sativa	abscisic acid responsiveness
augTM-XM_024170888.1-0	MaMYB58	ABRE	ACGTG	1385	5	-	Arabidopsis thaliana	abscisic acid responsiveness
augTM-XM_024170888.1-0	MaMYB58	ABRE	GCAACGTGTC	1505	9	+	Hordeum vulgare	abscisic acid responsiveness
augTM-XM_024170888.1-0	MaMYB58	ABRE	ACGTG	1508	5	+	Arabidopsis thaliana	abscisic acid responsiveness
augTM-XM_024170888.1-0	MaMYB58	ABRE	ACGTG	1791	5	-	Arabidopsis thaliana	abscisic acid responsiveness
augTM-XM_024171028.1-0	MaMYB43	ABRE	ACGTG	509	5	+	Arabidopsis thaliana	abscisic acid responsiveness
augTM-XM_024171028.1-0	MaMYB43	ABRE	ACGTG	1763	5	+	Arabidopsis thaliana	abscisic acid responsiveness
augTM-XM_024174325.1-0	MaMYB81	ABRE	ACGTG	408	5	-	Arabidopsis thaliana	abscisic acid responsiveness
augTM-XM_024174325.1-0	MaMYB81	ABRE	CACGTG	456	6	+	Arabidopsis thaliana	abscisic acid responsiveness
augTM-XM_024174325.1-0	MaMYB81	ABRE	ACGTG	457	5	+	Arabidopsis thaliana	abscisic acid responsiveness
augTM-XM_024176549.1-0	MaMYB3R4*	ABRE	ACGTG	418	5	+	Arabidopsis thaliana	abscisic acid responsiveness
XM_010089304.2-0	MaMYB34	A-box	AATAACAAACTCC	889	12	+	Oryza sativa	alpha-amylase promoters
XM_010088507.2-0	MaMYB52	ARE	AAACCA	1988	6	+	Zea mays	anaerobic induction
XM_010089162.2-0	MaMYB19	ARE	AAACCA	1758	6	+	Zea mays	anaerobic induction
XM_010089423.1-0	MaMYB49	ARE	AAACCA	331	6	-	Zea mays	anaerobic induction
XM_010089423.1-0	MaMYB49	ARE	AAACCA	1135	6	-	Zea mays	anaerobic induction
XM_010090748.1-0	MaMYB30	ARE	AAACCA	910	6	+	Zea mays	anaerobic induction
XM_010092030.2-0	MaMYB76	ARE	AAACCA	689	6	+	Zea mays	anaerobic induction
XM_010092543.2-0	MaMYB35	ARE	AAACCA	165	6	+	Zea mays	anaerobic induction
XM_010092543.2-0	MaMYB35	ARE	AAACCA	1703	6	+	Zea mays	anaerobic induction
XM_010093013.2-0	MaMYB25*	ARE	AAACCA	305	6	-	Zea mays	anaerobic induction
XM_010093013.2-0	MaMYB25*	ARE	AAACCA	590	6	+	Zea mays	anaerobic induction
XM_010093013.2-0	MaMYB25*	ARE	AAACCA	1421	6	+	Zea mays	anaerobic induction
XM_010093013.2-0	MaMYB25*	ARE	AAACCA	1651	6	-	Zea mays	anaerobic induction
XM_010093212.2-0	MaMYB90	ARE	AAACCA	443	6	+	Zea mays	anaerobic induction
XM_010093881.2-0	MaMYB79	ARE	AAACCA	1469	6	+	Zea mays	anaerobic induction
XM_010093881.2-0	MaMYB79	ARE	AAACCA	1863	6	+	Zea mays	anaerobic induction
XM_010094087.2-0	MaMYB1	ARE	AAACCA	656	6	+	Zea mays	anaerobic induction
XM_010094087.2-0	MaMYB1	ARE	AAACCA	724	6	+	Zea mays	anaerobic induction
XM_010094087.2-0	MaMYB1	ARE	AAACCA	1532	6	+	Zea mays	anaerobic induction
XM_010094087.2-0	MaMYB1	ARE	AAACCA	1578	6	+	Zea mays	anaerobic induction
XM_010094172.2-0	MaMYB26	ARE	AAACCA	781	6	+	Zea mays	anaerobic induction
XM_010095287.2-0	MaMYB92	ARE	AAACCA	1001	6	-	Zea mays	anaerobic induction
XM_010095287.2-0	MaMYB92	ARE	AAACCA	1362	6	-	Zea mays	anaerobic induction
XM_010095287.2-0	MaMYB92	ARE	AAACCA	1775	6	+	Zea mays	anaerobic induction
XM_010095290.1-0	MaMYB94	ARE	AAACCA	861	6	-	Zea mays	anaerobic induction
XM_010095290.1-0	MaMYB94	ARE	AAACCA	1848	6	+	Zea mays	anaerobic induction
XM_010095354.2-0	MaMYB31	ARE	AAACCA	416	6	-	Zea mays	anaerobic induction
XM_010095354.2-0	MaMYB31	ARE	AAACCA	711	6	+	Zea mays	anaerobic induction
XM_010095354.2-0	MaMYB31	ARE	AAACCA	1364	6	-	Zea mays	anaerobic induction
XM_010096110.2-0	MaMYB74	ARE	AAACCA	949	6	+	Zea mays	anaerobic induction
XM_010096110.2-0	MaMYB74	ARE	AAACCA	1719	6	+	Zea mays	anaerobic induction
XM_010096997.2-0	MaMYB75	ARE	AAACCA	1044	6	+	Zea mays	anaerobic induction
XM_010097018.2-0	MaMYB33	ARE	AAACCA	1505	6	-	Zea mays	anaerobic induction
XM_010097018.2-0	MaMYB33	ARE	AAACCA	1596	6	+	Zea mays	anaerobic induction
XM_010097018.2-0	MaMYB33	ARE	AAACCA	1894	6	+	Zea mays	anaerobic induction
XM_010097982.2-0	MaMYB78	ARE	AAACCA	1469	6	+	Zea mays	anaerobic induction
XM_010097982.2-0	MaMYB78	ARE	AAACCA	1863	6	+	Zea mays	anaerobic induction
XM_010098494.2-0	MaMYB48	ARE	AAACCA	1460	6	+	Zea mays	anaerobic induction
XM_010098599.2-0	MaMYB2	ARE	AAACCA	812	6	+	Zea mays	anaerobic induction
XM_010098599.2-0	MaMYB2	ARE	AAACCA	1132	6	+	Zea mays	anaerobic induction
XM_010100055.1-0	MaMYB65	ARE	AAACCA	465	6	-	Zea mays	anaerobic induction
XM_010100060.2-0	MaMYB66	ARE	AAACCA	336	6	+	Zea mays	anaerobic induction
XM_010100060.2-0	MaMYB66	ARE	AAACCA	692	6	-	Zea mays	anaerobic induction
XM_010100060.2-0	MaMYB66	ARE	AAACCA	967	6	+	Zea mays	anaerobic induction
XM_010100060.2-0	MaMYB66	ARE	AAACCA	1103	6	-	Zea mays	anaerobic induction
XM_010100060.2-0	MaMYB66	ARE	AAACCA	1602	6	-	Zea mays	anaerobic induction
XM_010100060.2-0	MaMYB66	ARE	AAACCA	1610	6	-	Zea mays	anaerobic induction
XM_010100420.2-0	MaMYB57	ARE	AAACCA	1551	6	+	Zea mays	anaerobic induction
XM_010100420.2-0	MaMYB57	ARE	AAACCA	2009	6	+	Zea mays	anaerobic induction
XM_010101109.2-0	MaMYB32	ARE	AAACCA	684	6	-	Zea mays	anaerobic induction
XM_010101109.2-0	MaMYB32	ARE	AAACCA	1922	6	+	Zea mays	anaerobic induction
XM_010101109.2-0	MaMYB32	ARE	AAACCA	1945	6	+	Zea mays	anaerobic induction
XM_010101969.2-0	MaMYB3R3*	ARE	AAACCA	1099	6	-	Zea mays	anaerobic induction
XM_010102159.2-0	MaMYB36	ARE	AAACCA	574	6	-	Zea mays	anaerobic induction
XM_010102159.2-0	MaMYB36	ARE	AAACCA	693	6	-	Zea mays	anaerobic induction
XM_010102159.2-0	MaMYB36	ARE	AAACCA	752	6	+	Zea mays	anaerobic induction
XM_010102309.2-0	MaMYB47	ARE	AAACCA	28	6	-	Zea mays	anaerobic induction
XM_010102309.2-0	MaMYB47	ARE	AAACCA	112	6	-	Zea mays	anaerobic induction
XM_010102309.2-0	MaMYB47	ARE	AAACCA	362	6	-	Zea mays	anaerobic induction
XM_010102309.2-0	MaMYB47	ARE	AAACCA	1109	6	-	Zea mays	anaerobic induction
XM_010102407.2-0	MaMYB98	ARE	AAACCA	232	6	-	Zea mays	anaerobic induction
XM_010102407.2-0	MaMYB98	ARE	AAACCA	386	6	-	Zea mays	anaerobic induction
XM_010102407.2-0	MaMYB98	ARE	AAACCA	875	6	+	Zea mays	anaerobic induction
XM_010102795.2-0	MaMYB22	ARE	AAACCA	191	6	-	Zea mays	anaerobic induction
XM_010103368.2-0	MaMYB62	ARE	AAACCA	249	6	+	Zea mays	anaerobic induction
XM_010103368.2-0	MaMYB62	ARE	AAACCA	1137	6	-	Zea mays	anaerobic induction
XM_010103448.2-0	MaMYB3	ARE	AAACCA	26	6	-	Zea mays	anaerobic induction
XM_010103548.2-0	MaMYB27	ARE	AAACCA	344	6	-	Zea mays	anaerobic induction
XM_010103934.2-0	MaMYB71	ARE	AAACCA	1240	6	+	Zea mays	anaerobic induction
XM_010103934.2-0	MaMYB71	ARE	AAACCA	1459	6	+	Zea mays	anaerobic induction
XM_010103934.2-0	MaMYB71	ARE	AAACCA	1813	6	+	Zea mays	anaerobic induction
XM_010104038.2-0	MaMYB72	ARE	AAACCA	1935	6	+	Zea mays	anaerobic induction
XM_010104189.2-0	MaMYB87	ARE	AAACCA	970	6	+	Zea mays	anaerobic induction
XM_010104189.2-0	MaMYB87	ARE	AAACCA	1572	6	+	Zea mays	anaerobic induction
XM_010104189.2-0	MaMYB87	ARE	AAACCA	1859	6	+	Zea mays	anaerobic induction
XM_010104708.2-0	MaMYB5	ARE	AAACCA	1010	6	+	Zea mays	anaerobic induction
XM_010105643.1-0	MaMYB60	ARE	AAACCA	284	6	+	Zea mays	anaerobic induction
XM_010105643.1-0	MaMYB60	ARE	AAACCA	1563	6	+	Zea mays	anaerobic induction
XM_010105981.2-0	MaMYB55	ARE	AAACCA	1741	6	+	Zea mays	anaerobic induction
XM_010105981.2-0	MaMYB55	ARE	AAACCA	1779	6	+	Zea mays	anaerobic induction
XM_010106175.2-0	MaMYB59	ARE	AAACCA	252	6	-	Zea mays	anaerobic induction
XM_010106175.2-0	MaMYB59	ARE	AAACCA	1017	6	+	Zea mays	anaerobic induction
XM_010106175.2-0	MaMYB59	ARE	AAACCA	1319	6	+	Zea mays	anaerobic induction
XM_010106363.1-0	MaMYB68	ARE	AAACCA	159	6	-	Zea mays	anaerobic induction
XM_010106363.1-0	MaMYB68	ARE	AAACCA	241	6	+	Zea mays	anaerobic induction
XM_010106719.2-0	MaMYB11	ARE	AAACCA	483	6	-	Zea mays	anaerobic induction
XM_010106719.2-0	MaMYB11	ARE	AAACCA	1490	6	+	Zea mays	anaerobic induction
XM_010106719.2-0	MaMYB11	ARE	AAACCA	1983	6	-	Zea mays	anaerobic induction
XM_010106919.2-0	MaMYB44	ARE	AAACCA	1356	6	-	Zea mays	anaerobic induction
XM_010107134.2-0	MaMYB23	ARE	AAACCA	171	6	+	Zea mays	anaerobic induction
XM_010107134.2-0	MaMYB23	ARE	AAACCA	314	6	-	Zea mays	anaerobic induction
XM_010107134.2-0	MaMYB23	ARE	AAACCA	390	6	+	Zea mays	anaerobic induction
XM_010107134.2-0	MaMYB23	ARE	AAACCA	1757	6	-	Zea mays	anaerobic induction
XM_010107134.2-0	MaMYB23	ARE	AAACCA	1880	6	+	Zea mays	anaerobic induction
XM_010107327.2-0	MaMYB10	ARE	AAACCA	1722	6	-	Zea mays	anaerobic induction
XM_010107327.2-0	MaMYB10	ARE	AAACCA	1900	6	+	Zea mays	anaerobic induction
XM_010107327.2-0	MaMYB10	ARE	AAACCA	2006	6	+	Zea mays	anaerobic induction
XM_010107664.2-0	MaMYB97	ARE	AAACCA	59	6	+	Zea mays	anaerobic induction
XM_010107664.2-0	MaMYB97	ARE	AAACCA	340	6	+	Zea mays	anaerobic induction
XM_010107793.2-0	MaMYB24	ARE	AAACCA	1117	6	-	Zea mays	anaerobic induction
XM_010107793.2-0	MaMYB24	ARE	AAACCA	1893	6	+	Zea mays	anaerobic induction
XM_010109134.2-0	MaMYB21	ARE	AAACCA	485	6	-	Zea mays	anaerobic induction
XM_010109134.2-0	MaMYB21	ARE	AAACCA	1815	6	+	Zea mays	anaerobic induction
XM_010109688.2-0	MaMYB50	ARE	AAACCA	434	6	-	Zea mays	anaerobic induction
XM_010110380.2-0	MaMYB102	ARE	AAACCA	231	6	+	Zea mays	anaerobic induction
XM_010110380.2-0	MaMYB102	ARE	AAACCA	691	6	-	Zea mays	anaerobic induction
XM_010110380.2-0	MaMYB102	ARE	AAACCA	1022	6	-	Zea mays	anaerobic induction
XM_010110397.2-1	MaMYB38	ARE	AAACCA	1344	6	-	Zea mays	anaerobic induction
XM_010110485.2-0	MaMYB8	ARE	AAACCA	900	6	-	Zea mays	anaerobic induction
XM_010110485.2-0	MaMYB8	ARE	AAACCA	940	6	+	Zea mays	anaerobic induction
XM_010110492.1-0	MaMYB7	ARE	AAACCA	196	6	+	Zea mays	anaerobic induction
XM_010110492.1-0	MaMYB7	ARE	AAACCA	228	6	+	Zea mays	anaerobic induction
XM_010110492.1-0	MaMYB7	ARE	AAACCA	910	6	-	Zea mays	anaerobic induction
XM_010110492.1-0	MaMYB7	ARE	AAACCA	1050	6	+	Zea mays	anaerobic induction
XM_010110492.1-0	MaMYB7	ARE	AAACCA	1902	6	+	Zea mays	anaerobic induction
XM_010110683.2-0	MaMYB18	ARE	AAACCA	437	6	+	Zea mays	anaerobic induction
XM_010110683.2-0	MaMYB18	ARE	AAACCA	961	6	+	Zea mays	anaerobic induction
XM_010110683.2-0	MaMYB18	ARE	AAACCA	1342	6	+	Zea mays	anaerobic induction
XM_010111130.2-0	MaMYB63	ARE	AAACCA	806	6	+	Zea mays	anaerobic induction
XM_010113162.2-0	MaMYB3R1	ARE	AAACCA	1241	6	+	Zea mays	anaerobic induction
XM_010113162.2-0	MaMYB3R1	ARE	AAACCA	1604	6	+	Zea mays	anaerobic induction
XM_010113162.2-0	MaMYB3R1	ARE	AAACCA	1757	6	+	Zea mays	anaerobic induction
XM_010113527.1-0	MaMYB70	ARE	AAACCA	675	6	+	Zea mays	anaerobic induction
XM_010113527.1-0	MaMYB70	ARE	AAACCA	1404	6	-	Zea mays	anaerobic induction
XM_010113527.1-0	MaMYB70	ARE	AAACCA	1621	6	+	Zea mays	anaerobic induction
XM_010113619.2-0	MaMYB77	ARE	AAACCA	1626	6	+	Zea mays	anaerobic induction
XM_010113928.1-2	MaMYB82	ARE	AAACCA	565	6	-	Zea mays	anaerobic induction
XM_010113928.1-2	MaMYB82	ARE	AAACCA	1203	6	-	Zea mays	anaerobic induction
XM_010113928.1-2	MaMYB82	ARE	AAACCA	1826	6	-	Zea mays	anaerobic induction
XM_010114339.2-1	MaMYB83	ARE	AAACCA	826	6	-	Zea mays	anaerobic induction
XM_010114339.2-1	MaMYB83	ARE	AAACCA	1591	6	+	Zea mays	anaerobic induction
XM_010114611.2-0	MaMYB69	ARE	AAACCA	467	6	-	Zea mays	anaerobic induction
XM_010114811.2-0	MaMYB56	ARE	AAACCA	1551	6	+	Zea mays	anaerobic induction
XM_010114811.2-0	MaMYB56	ARE	AAACCA	2009	6	+	Zea mays	anaerobic induction
XM_010114867.1-0	MaMYB12	ARE	AAACCA	718	6	+	Zea mays	anaerobic induction
XM_010114867.1-0	MaMYB12	ARE	AAACCA	1123	6	+	Zea mays	anaerobic induction
XM_024161529.1-0	MaMYB100	ARE	AAACCA	170	6	-	Zea mays	anaerobic induction
XM_024162305.1-0	MaMYB25*	ARE	AAACCA	305	6	-	Zea mays	anaerobic induction
XM_024162305.1-0	MaMYB25*	ARE	AAACCA	590	6	+	Zea mays	anaerobic induction
XM_024162305.1-0	MaMYB25*	ARE	AAACCA	1421	6	+	Zea mays	anaerobic induction
XM_024162305.1-0	MaMYB25*	ARE	AAACCA	1651	6	-	Zea mays	anaerobic induction
XM_024163552.1-0	MaMYB28	ARE	AAACCA	226	6	+	Zea mays	anaerobic induction
XM_024163552.1-0	MaMYB28	ARE	AAACCA	756	6	-	Zea mays	anaerobic induction
XM_024163802.1-0	MaMYB93*	ARE	AAACCA	1680	6	+	Zea mays	anaerobic induction
XM_024164211.1-0	MaMYB42	ARE	AAACCA	674	6	-	Zea mays	anaerobic induction
XM_024164629.1-0	MaMYB67	ARE	AAACCA	1989	6	-	Zea mays	anaerobic induction
XM_024165579.1-0	MaMYB37	ARE	AAACCA	947	6	+	Zea mays	anaerobic induction
XM_024165647.1-0	MaMYB73	ARE	AAACCA	816	6	+	Zea mays	anaerobic induction
XM_024166062.1-0	MaMYB64	ARE	AAACCA	337	6	+	Zea mays	anaerobic induction
XM_024166062.1-0	MaMYB64	ARE	AAACCA	977	6	-	Zea mays	anaerobic induction
XM_024166062.1-0	MaMYB64	ARE	AAACCA	1884	6	-	Zea mays	anaerobic induction
XM_024166534.1-0	MaMYB13	ARE	AAACCA	1894	6	+	Zea mays	anaerobic induction
XM_024167771.1-0	MaMYB96	ARE	AAACCA	307	6	-	Zea mays	anaerobic induction
XM_024168743.1-0	MaMYB89	ARE	AAACCA	112	6	-	Zea mays	anaerobic induction
XM_024168743.1-0	MaMYB89	ARE	AAACCA	1101	6	-	Zea mays	anaerobic induction
XM_024168743.1-0	MaMYB89	ARE	AAACCA	1920	6	+	Zea mays	anaerobic induction
XM_024170237.1-0	MaMYB85	ARE	AAACCA	213	6	-	Zea mays	anaerobic induction
XM_024170237.1-0	MaMYB85	ARE	AAACCA	254	6	+	Zea mays	anaerobic induction
XM_024170237.1-0	MaMYB85	ARE	AAACCA	1075	6	-	Zea mays	anaerobic induction
XM_024170237.1-0	MaMYB85	ARE	AAACCA	1171	6	-	Zea mays	anaerobic induction
XM_024172597.1-0	MaMYB84	ARE	AAACCA	1847	6	-	Zea mays	anaerobic induction
XM_024175470.1-0	MaMYB3R1	ARE	AAACCA	1241	6	+	Zea mays	anaerobic induction
XM_024175470.1-0	MaMYB3R1	ARE	AAACCA	1604	6	+	Zea mays	anaerobic induction
XM_024175470.1-0	MaMYB3R1	ARE	AAACCA	1757	6	+	Zea mays	anaerobic induction
XM_024176184.1-0	MaMYB3R2	ARE	AAACCA	205	6	+	Zea mays	anaerobic induction
XM_024176184.1-0	MaMYB3R2	ARE	AAACCA	804	6	+	Zea mays	anaerobic induction
XM_024176184.1-0	MaMYB3R2	ARE	AAACCA	1469	6	-	Zea mays	anaerobic induction
XM_024176184.1-0	MaMYB3R2	ARE	AAACCA	1790	6	-	Zea mays	anaerobic induction
XM_024176184.1-0	MaMYB3R2	ARE	AAACCA	1916	6	+	Zea mays	anaerobic induction
XM_024176567.1-0	MaMYB80	ARE	AAACCA	1469	6	+	Zea mays	anaerobic induction
XM_024176567.1-0	MaMYB80	ARE	AAACCA	1863	6	+	Zea mays	anaerobic induction
augTM-XM_010089377.1-0	MaMYB88	ARE	AAACCA	512	6	+	Zea mays	anaerobic induction
augTM-XM_010089377.1-0	MaMYB88	ARE	AAACCA	1696	6	+	Zea mays	anaerobic induction
augTM-XM_010090171.2-0	MaMYB103	ARE	AAACCA	148	6	+	Zea mays	anaerobic induction
augTM-XM_010090171.2-0	MaMYB103	ARE	AAACCA	908	6	+	Zea mays	anaerobic induction
augTM-XM_010090171.2-0	MaMYB103	ARE	AAACCA	960	6	+	Zea mays	anaerobic induction
augTM-XM_010090171.2-0	MaMYB103	ARE	AAACCA	1323	6	-	Zea mays	anaerobic induction
augTM-XM_010090171.2-0	MaMYB103	ARE	AAACCA	1559	6	-	Zea mays	anaerobic induction
augTM-XM_010090171.2-0	MaMYB103	ARE	AAACCA	1782	6	-	Zea mays	anaerobic induction
augTM-XM_010097559.2-2	MaMYB16	ARE	AAACCA	1493	6	+	Zea mays	anaerobic induction
augTM-XM_024162444.1-0	MaMYB91	ARE	AAACCA	582	6	-	Zea mays	anaerobic induction
augTM-XM_024168601.1-0	MaMYB61	ARE	AAACCA	1352	6	+	Zea mays	anaerobic induction
augTM-XM_024170888.1-0	MaMYB58	ARE	AAACCA	19	6	+	Zea mays	anaerobic induction
augTM-XM_024170888.1-0	MaMYB58	ARE	AAACCA	805	6	-	Zea mays	anaerobic induction
augTM-XM_024176549.1-0	MaMYB3R4*	ARE	AAACCA	1447	6	+	Zea mays	anaerobic induction
XM_010088504.2-0	MaMYB54	AT-rich element	ATAGAAATCAA	154	10	-	Glycine max	ATBP-1 binding
XM_010088504.2-0	MaMYB54	AT-rich element	ATAGAAATCAA	1581	10	+	Glycine max	ATBP-1 binding
XM_010090747.2-0	MaMYB29	AT-rich element	ATAGAAATCAA	739	10	+	Glycine max	ATBP-1 binding
XM_010092030.2-0	MaMYB76	AT-rich element	ATAGAAATCAA	251	10	-	Glycine max	ATBP-1 binding
XM_010092543.2-0	MaMYB35	AT-rich element	ATAGAAATCAA	1096	10	+	Glycine max	ATBP-1 binding
XM_010093881.2-0	MaMYB79	AT-rich element	ATAGAAATCAA	37	10	+	Glycine max	ATBP-1 binding
XM_010094087.2-0	MaMYB1	AT-rich element	ATAGAAATCAA	874	10	+	Glycine max	ATBP-1 binding
XM_010094720.2-0	MaMYB86	AT-rich element	ATAGAAATCAA	534	10	-	Glycine max	ATBP-1 binding
XM_010095290.1-0	MaMYB94	AT-rich element	ATAGAAATCAA	1316	10	+	Glycine max	ATBP-1 binding
XM_010097982.2-0	MaMYB78	AT-rich element	ATAGAAATCAA	37	10	+	Glycine max	ATBP-1 binding
XM_010100420.2-0	MaMYB57	AT-rich element	ATAGAAATCAA	1631	10	+	Glycine max	ATBP-1 binding
XM_010101109.2-0	MaMYB32	AT-rich element	ATAGAAATCAA	316	10	-	Glycine max	ATBP-1 binding
XM_010102407.2-0	MaMYB98	AT-rich element	ATAGAAATCAA	1400	10	+	Glycine max	ATBP-1 binding
XM_010102795.2-0	MaMYB22	AT-rich element	ATAGAAATCAA	330	10	-	Glycine max	ATBP-1 binding
XM_010103548.2-0	MaMYB27	AT-rich element	ATAGAAATCAA	1427	10	-	Glycine max	ATBP-1 binding
XM_010104038.2-0	MaMYB72	AT-rich element	ATAGAAATCAA	913	10	-	Glycine max	ATBP-1 binding
XM_010106719.2-0	MaMYB11	AT-rich element	ATAGAAATCAA	969	10	+	Glycine max	ATBP-1 binding
XM_010110683.2-0	MaMYB18	AT-rich element	ATAGAAATCAA	453	10	-	Glycine max	ATBP-1 binding
XM_010113928.1-2	MaMYB82	AT-rich element	ATAGAAATCAA	892	10	-	Glycine max	ATBP-1 binding
XM_010114173.2-0	MaMYB4	AT-rich element	ATAGAAATCAA	984	10	+	Glycine max	ATBP-1 binding
XM_010114811.2-0	MaMYB56	AT-rich element	ATAGAAATCAA	1631	10	+	Glycine max	ATBP-1 binding
XM_024164211.1-0	MaMYB42	AT-rich element	ATAGAAATCAA	895	10	-	Glycine max	ATBP-1 binding
XM_024165647.1-0	MaMYB73	AT-rich element	ATAGAAATCAA	1406	10	+	Glycine max	ATBP-1 binding
XM_024166062.1-0	MaMYB64	AT-rich element	ATAGAAATCAA	428	10	-	Glycine max	ATBP-1 binding
XM_024167771.1-0	MaMYB96	AT-rich element	ATAGAAATCAA	157	10	+	Glycine max	ATBP-1 binding
XM_024172597.1-0	MaMYB84	AT-rich element	ATAGAAATCAA	894	10	+	Glycine max	ATBP-1 binding
XM_024176184.1-0	MaMYB3R2	AT-rich element	ATAGAAATCAA	292	10	-	Glycine max	ATBP-1 binding
XM_024176184.1-0	MaMYB3R2	AT-rich element	ATAGAAATCAA	1972	10	-	Glycine max	ATBP-1 binding
XM_024176567.1-0	MaMYB80	AT-rich element	ATAGAAATCAA	37	10	+	Glycine max	ATBP-1 binding
augTM-XM_010095104.2-0	MaMYB39	AT-rich element	ATAGAAATCAA	955	10	+	Glycine max	ATBP-1 binding
XM_010088504.2-0	MaMYB54	TGA-element	AACGAC	1265	6	-	Brassica oleracea	auxin responsiveness
XM_010088504.2-0	MaMYB54	TGA-element	AACGAC	1305	6	-	Brassica oleracea	auxin responsiveness
XM_010089304.2-0	MaMYB34	TGA-element	AACGAC	1540	6	-	Brassica oleracea	auxin responsiveness
XM_010090748.1-0	MaMYB30	TGA-element	AACGAC	124	6	+	Brassica oleracea	auxin responsiveness
XM_010090748.1-0	MaMYB30	TGA-element	AACGAC	1715	6	-	Brassica oleracea	auxin responsiveness
XM_010090748.1-0	MaMYB30	TGA-element	AACGAC	1748	6	-	Brassica oleracea	auxin responsiveness
XM_010091826.1-0	MaMYB99	TGA-element	AACGAC	1985	6	+	Brassica oleracea	auxin responsiveness
XM_010092030.2-0	MaMYB76	TGA-element	AACGAC	933	6	-	Brassica oleracea	auxin responsiveness
XM_010092543.2-0	MaMYB35	TGA-element	AACGAC	64	6	+	Brassica oleracea	auxin responsiveness
XM_010092543.2-0	MaMYB35	TGA-element	AACGAC	699	6	+	Brassica oleracea	auxin responsiveness
XM_010093881.2-0	MaMYB79	TGA-element	AACGAC	804	6	-	Brassica oleracea	auxin responsiveness
XM_010093881.2-0	MaMYB79	TGA-element	AACGAC	811	6	-	Brassica oleracea	auxin responsiveness
XM_010093881.2-0	MaMYB79	TGA-element	AACGAC	1405	6	-	Brassica oleracea	auxin responsiveness
XM_010096110.2-0	MaMYB74	TGA-element	AACGAC	788	6	-	Brassica oleracea	auxin responsiveness
XM_010096997.2-0	MaMYB75	TGA-element	AACGAC	1063	6	-	Brassica oleracea	auxin responsiveness
XM_010096997.2-0	MaMYB75	TGA-element	AACGAC	1464	6	+	Brassica oleracea	auxin responsiveness
XM_010096997.2-0	MaMYB75	TGA-element	AACGAC	1902	6	+	Brassica oleracea	auxin responsiveness
XM_010097551.1-0	MaMYB14	TGA-element	AACGAC	410	6	+	Brassica oleracea	auxin responsiveness
XM_010097982.2-0	MaMYB78	TGA-element	AACGAC	804	6	-	Brassica oleracea	auxin responsiveness
XM_010097982.2-0	MaMYB78	TGA-element	AACGAC	811	6	-	Brassica oleracea	auxin responsiveness
XM_010097982.2-0	MaMYB78	TGA-element	AACGAC	1405	6	-	Brassica oleracea	auxin responsiveness
XM_010100055.1-0	MaMYB65	TGA-element	AACGAC	1392	6	-	Brassica oleracea	auxin responsiveness
XM_010100420.2-0	MaMYB57	TGA-element	AACGAC	696	6	-	Brassica oleracea	auxin responsiveness
XM_010101969.2-0	MaMYB3R3*	TGA-element	AACGAC	268	6	-	Brassica oleracea	auxin responsiveness
XM_010101969.2-0	MaMYB3R3*	TGA-element	AACGAC	1383	6	-	Brassica oleracea	auxin responsiveness
XM_010101969.2-0	MaMYB3R3*	TGA-element	AACGAC	1922	6	-	Brassica oleracea	auxin responsiveness
XM_010102159.2-0	MaMYB36	TGA-element	AACGAC	305	6	+	Brassica oleracea	auxin responsiveness
XM_010102159.2-0	MaMYB36	TGA-element	AACGAC	1603	6	-	Brassica oleracea	auxin responsiveness
XM_010102407.2-0	MaMYB98	TGA-element	AACGAC	1749	6	+	Brassica oleracea	auxin responsiveness
XM_010102795.2-0	MaMYB22	TGA-element	AACGAC	1517	6	-	Brassica oleracea	auxin responsiveness
XM_010103368.2-0	MaMYB62	TGA-element	AACGAC	876	6	-	Brassica oleracea	auxin responsiveness
XM_010103448.2-0	MaMYB3	TGA-element	AACGAC	542	6	-	Brassica oleracea	auxin responsiveness
XM_010103448.2-0	MaMYB3	TGA-element	AACGAC	1366	6	-	Brassica oleracea	auxin responsiveness
XM_010105643.1-0	MaMYB60	TGA-element	AACGAC	341	6	-	Brassica oleracea	auxin responsiveness
XM_010105643.1-0	MaMYB60	TGA-element	AACGAC	1890	6	+	Brassica oleracea	auxin responsiveness
XM_010106363.1-0	MaMYB68	TGA-element	AACGAC	963	6	-	Brassica oleracea	auxin responsiveness
XM_010106719.2-0	MaMYB11	TGA-element	AACGAC	1994	6	-	Brassica oleracea	auxin responsiveness
XM_010107134.2-0	MaMYB23	TGA-element	AACGAC	1433	6	-	Brassica oleracea	auxin responsiveness
XM_010107134.2-0	MaMYB23	TGA-element	AACGAC	1807	6	-	Brassica oleracea	auxin responsiveness
XM_010107664.2-0	MaMYB97	TGA-element	AACGAC	1681	6	+	Brassica oleracea	auxin responsiveness
XM_010107793.2-0	MaMYB24	TGA-element	AACGAC	1169	6	+	Brassica oleracea	auxin responsiveness
XM_010107793.2-0	MaMYB24	TGA-element	AACGAC	1798	6	-	Brassica oleracea	auxin responsiveness
XM_010109686.1-0	MaMYB51	TGA-element	AACGAC	1441	6	+	Brassica oleracea	auxin responsiveness
XM_010110492.1-0	MaMYB7	TGA-element	AACGAC	1338	6	-	Brassica oleracea	auxin responsiveness
XM_010110492.1-0	MaMYB7	TGA-element	AACGAC	1688	6	+	Brassica oleracea	auxin responsiveness
XM_010113341.1-0	MaMYB6	TGA-element	AACGAC	1504	6	+	Brassica oleracea	auxin responsiveness
XM_010113729.2-0	MaMYB101	TGA-element	AACGAC	1391	6	-	Brassica oleracea	auxin responsiveness
XM_010113928.1-2	MaMYB82	TGA-element	AACGAC	1098	6	-	Brassica oleracea	auxin responsiveness
XM_010113928.1-2	MaMYB82	TGA-element	AACGAC	1288	6	-	Brassica oleracea	auxin responsiveness
XM_010114173.2-0	MaMYB4	TGA-element	AACGAC	1138	6	-	Brassica oleracea	auxin responsiveness
XM_010114173.2-0	MaMYB4	TGA-element	AACGAC	1258	6	-	Brassica oleracea	auxin responsiveness
XM_010114339.2-1	MaMYB83	TGA-element	AACGAC	1877	6	-	Brassica oleracea	auxin responsiveness
XM_010114811.2-0	MaMYB56	TGA-element	AACGAC	696	6	-	Brassica oleracea	auxin responsiveness
XM_024163552.1-0	MaMYB28	TGA-element	AACGAC	1759	6	-	Brassica oleracea	auxin responsiveness
XM_024163802.1-0	MaMYB93*	TGA-element	AACGAC	132	6	-	Brassica oleracea	auxin responsiveness
XM_024163802.1-0	MaMYB93*	TGA-element	AACGAC	2004	6	+	Brassica oleracea	auxin responsiveness
XM_024165647.1-0	MaMYB73	TGA-element	AACGAC	533	6	+	Brassica oleracea	auxin responsiveness
XM_024168743.1-0	MaMYB89	TGA-element	AACGAC	1857	6	+	Brassica oleracea	auxin responsiveness
XM_024170237.1-0	MaMYB85	TGA-element	AACGAC	537	6	-	Brassica oleracea	auxin responsiveness
XM_024170237.1-0	MaMYB85	TGA-element	AACGAC	887	6	+	Brassica oleracea	auxin responsiveness
XM_024170237.1-0	MaMYB85	TGA-element	AACGAC	1126	6	-	Brassica oleracea	auxin responsiveness
XM_024176184.1-0	MaMYB3R2	TGA-element	AACGAC	368	6	-	Brassica oleracea	auxin responsiveness
XM_024176184.1-0	MaMYB3R2	TGA-element	AACGAC	536	6	-	Brassica oleracea	auxin responsiveness
XM_024176184.1-0	MaMYB3R2	TGA-element	AACGAC	1644	6	+	Brassica oleracea	auxin responsiveness
XM_024176184.1-0	MaMYB3R2	TGA-element	AACGAC	1652	6	-	Brassica oleracea	auxin responsiveness
XM_024176184.1-0	MaMYB3R2	TGA-element	AACGAC	1670	6	-	Brassica oleracea	auxin responsiveness
XM_024176184.1-0	MaMYB3R2	TGA-element	AACGAC	1695	6	+	Brassica oleracea	auxin responsiveness
XM_024176567.1-0	MaMYB80	TGA-element	AACGAC	804	6	-	Brassica oleracea	auxin responsiveness
XM_024176567.1-0	MaMYB80	TGA-element	AACGAC	811	6	-	Brassica oleracea	auxin responsiveness
XM_024176567.1-0	MaMYB80	TGA-element	AACGAC	1405	6	-	Brassica oleracea	auxin responsiveness
augTM-XM_010097559.2-2	MaMYB16	TGA-element	AACGAC	1925	6	-	Brassica oleracea	auxin responsiveness
augTM-XM_024170888.1-0	MaMYB58	TGA-element	AACGAC	1082	6	-	Brassica oleracea	auxin responsiveness
augTM-XM_024176549.1-0	MaMYB3R4*	TGA-element	AACGAC	1618	6	-	Brassica oleracea	auxin responsiveness
XM_010088504.2-0	MaMYB54	AuxRR-core	GGTCCAT	1199	7	-	Nicotiana tabacum	auxin responsiveness
XM_010094087.2-0	MaMYB1	AuxRR-core	GGTCCAT	1932	7	-	Nicotiana tabacum	auxin responsiveness
XM_010095290.1-0	MaMYB94	AuxRR-core	GGTCCAT	743	7	+	Nicotiana tabacum	auxin responsiveness
XM_010097558.2-2	MaMYB15	AuxRR-core	GGTCCAT	53	7	+	Nicotiana tabacum	auxin responsiveness
XM_010106919.2-0	MaMYB44	AuxRR-core	GGTCCAT	1913	7	+	Nicotiana tabacum	auxin responsiveness
XM_010107134.2-0	MaMYB23	AuxRR-core	GGTCCAT	1116	7	-	Nicotiana tabacum	auxin responsiveness
XM_010114173.2-0	MaMYB4	AuxRR-core	GGTCCAT	1006	7	+	Nicotiana tabacum	auxin responsiveness
XM_024163802.1-0	MaMYB93*	AuxRR-core	GGTCCAT	1759	7	-	Nicotiana tabacum	auxin responsiveness
XM_024164211.1-0	MaMYB42	AuxRR-core	GGTCCAT	1803	7	-	Nicotiana tabacum	auxin responsiveness
XM_024164629.1-0	MaMYB67	AuxRR-core	GGTCCAT	330	7	-	Nicotiana tabacum	auxin responsiveness
XM_024166062.1-0	MaMYB64	AuxRR-core	GGTCCAT	900	7	+	Nicotiana tabacum	auxin responsiveness
augTM-XM_010097559.2-2	MaMYB16	AuxRR-core	GGTCCAT	1275	7	+	Nicotiana tabacum	auxin responsiveness
augTM-XM_024162444.1-0	MaMYB91	AuxRR-core	GGTCCAT	774	7	-	Nicotiana tabacum	auxin responsiveness
augTM-XM_024171028.1-0	MaMYB43	AuxRR-core	GGTCCAT	1568	7	-	Nicotiana tabacum	auxin responsiveness
XM_010090748.1-0	MaMYB30	TGA-box	TGACGTAA	765	8	+	Glycine max	auxin responsiveness
XM_010100055.1-0	MaMYB65	TGA-box	TGACGTAA	600	8	-	Glycine max	auxin responsiveness
XM_010102159.2-0	MaMYB36	TGA-box	TGACGTAA	1368	8	+	Glycine max	auxin responsiveness
XM_010103934.2-0	MaMYB71	TGA-box	TGACGTAA	940	8	+	Glycine max	auxin responsiveness
XM_010093881.2-0	MaMYB79	MSA-like	(T/C)C(T/C)AACGG(T/C)(T/C)A	1313	8.5	-	Catharanthus roseus	cell cycle
XM_010097551.1-0	MaMYB14	MSA-like	(T/C)C(T/C)AACGG(T/C)(T/C)A	1497	9	+	Catharanthus roseus	cell cycle
XM_010097982.2-0	MaMYB78	MSA-like	(T/C)C(T/C)AACGG(T/C)(T/C)A	1313	8.5	-	Catharanthus roseus	cell cycle
XM_010103448.2-0	MaMYB3	MSA-like	(T/C)C(T/C)AACGG(T/C)(T/C)A	1279	8.5	-	Catharanthus roseus	cell cycle
XM_010103934.2-0	MaMYB71	MSA-like	(T/C)C(T/C)AACGG(T/C)(T/C)A	1323	8.5	-	Catharanthus roseus	cell cycle
XM_010106363.1-0	MaMYB68	MSA-like	TCCAACGGT	1793	9	-	Catharanthus roseus	cell cycle
XM_010107134.2-0	MaMYB23	MSA-like	(T/C)C(T/C)AACGG(T/C)(T/C)A	1309	8.5	+	Catharanthus roseus	cell cycle
XM_010107134.2-0	MaMYB23	MSA-like	TCAAACGGT	1862	9	+	Catharanthus roseus	cell cycle
XM_010110492.1-0	MaMYB7	MSA-like	(T/C)C(T/C)AACGG(T/C)(T/C)A	1791	9	-	Catharanthus roseus	cell cycle
XM_010110492.1-0	MaMYB7	MSA-like	TCCAACGGT	1793	9	-	Catharanthus roseus	cell cycle
XM_010113162.2-0	MaMYB3R1	MSA-like	TCCAACGGT	1554	9	+	Catharanthus roseus	cell cycle
XM_010113928.1-2	MaMYB82	MSA-like	(T/C)C(T/C)AACGG(T/C)(T/C)A	222	8.5	+	Catharanthus roseus	cell cycle
XM_010113928.1-2	MaMYB82	MSA-like	(T/C)C(T/C)AACGG(T/C)(T/C)A	235	8.5	-	Catharanthus roseus	cell cycle
XM_010113928.1-2	MaMYB82	MSA-like	TCCAACGGT	237	9	-	Catharanthus roseus	cell cycle
XM_024161529.1-0	MaMYB100	MSA-like	(T/C)C(T/C)AACGG(T/C)(T/C)A	348	9	+	Catharanthus roseus	cell cycle
XM_024175470.1-0	MaMYB3R1	MSA-like	TCCAACGGT	1554	9	+	Catharanthus roseus	cell cycle
XM_024176567.1-0	MaMYB80	MSA-like	(T/C)C(T/C)AACGG(T/C)(T/C)A	1313	8.5	-	Catharanthus roseus	cell cycle
XM_010089162.2-0	MaMYB19	circadian	CAAAGATATC	626	9	+	Lycopersicon esculentum	circadian control
XM_010089162.2-0	MaMYB19	circadian	CAAAGATATC	1587	9	+	Lycopersicon esculentum	circadian control
XM_010089423.1-0	MaMYB49	circadian	CAAAGATATC	176	9	-	Lycopersicon esculentum	circadian control
XM_010090747.2-0	MaMYB29	circadian	CAAAGATATC	500	9	-	Lycopersicon esculentum	circadian control
XM_010093624.1-0	MaMYB9	circadian	CAAAGATATC	481	9	-	Lycopersicon esculentum	circadian control
XM_010100949.2-0	MaMYB40	circadian	CAAAGATATC	128	10	+	Lycopersicon esculentum	circadian control
XM_010102309.2-0	MaMYB47	circadian	CAAAGATATC	233	9	+	Lycopersicon esculentum	circadian control
XM_010102309.2-0	MaMYB47	circadian	CAAAGATATC	237	9	-	Lycopersicon esculentum	circadian control
XM_010102407.2-0	MaMYB98	circadian	CAAAGATATC	1186	9	+	Lycopersicon esculentum	circadian control
XM_010104038.2-0	MaMYB72	circadian	CAAAGATATC	1096	9	+	Lycopersicon esculentum	circadian control
XM_010110492.1-0	MaMYB7	circadian	CAAAGATATC	1420	9	+	Lycopersicon esculentum	circadian control
XM_010111130.2-0	MaMYB63	circadian	CAAAGATATC	104	9	-	Lycopersicon esculentum	circadian control
XM_024168743.1-0	MaMYB89	circadian	CAAAGATATC	1285	9	+	Lycopersicon esculentum	circadian control
XM_024168743.1-0	MaMYB89	circadian	CAAAGATATC	1953	9	+	Lycopersicon esculentum	circadian control
augTM-XM_010089377.1-0	MaMYB88	circadian	CAAAGATATC	538	9	+	Lycopersicon esculentum	circadian control
XM_010088504.2-0	MaMYB54	O2-site	GATGATGTGG	1634	9	+	Zea mays	cis-acting regulatory element involved in zein metabolism regulation
XM_010090747.2-0	MaMYB29	O2-site	GATGATGTGG	447	9	+	Zea mays	cis-acting regulatory element involved in zein metabolism regulation
XM_010093013.2-0	MaMYB25*	O2-site	GATGACATGG	699	9	-	Zea mays	cis-acting regulatory element involved in zein metabolism regulation
XM_010093624.1-0	MaMYB9	O2-site	GATGATGTGG	595	9	-	Zea mays	cis-acting regulatory element involved in zein metabolism regulation
XM_010093624.1-0	MaMYB9	O2-site	GATGA(C/T)(A/G)TG(A/G)	1537	8	+	Zea mays	cis-acting regulatory element involved in zein metabolism regulation
XM_010093881.2-0	MaMYB79	O2-site	GTTGACGTGA	1126	9	+	Zea mays	cis-acting regulatory element involved in zein metabolism regulation
XM_010094087.2-0	MaMYB1	O2-site	GATGACATGG	514	9	+	Zea mays	cis-acting regulatory element involved in zein metabolism regulation
XM_010096440.2-0	MaMYB95	O2-site	GATGA(C/T)(A/G)TG(A/G)	230	8	+	Zea mays	cis-acting regulatory element involved in zein metabolism regulation
XM_010096997.2-0	MaMYB75	O2-site	GATGACATGG	1605	9	+	Zea mays	cis-acting regulatory element involved in zein metabolism regulation
XM_010097018.2-0	MaMYB33	O2-site	GATGATGTGG	1237	9	-	Zea mays	cis-acting regulatory element involved in zein metabolism regulation
XM_010097551.1-0	MaMYB14	O2-site	GATGACATGG	1074	9	-	Zea mays	cis-acting regulatory element involved in zein metabolism regulation
XM_010097982.2-0	MaMYB78	O2-site	GTTGACGTGA	1126	9	+	Zea mays	cis-acting regulatory element involved in zein metabolism regulation
XM_010098599.2-0	MaMYB2	O2-site	GTTGACGTGA	284	9	+	Zea mays	cis-acting regulatory element involved in zein metabolism regulation
XM_010101109.2-0	MaMYB32	O2-site	GATGATGTGG	1554	9	-	Zea mays	cis-acting regulatory element involved in zein metabolism regulation
XM_010102407.2-0	MaMYB98	O2-site	GATGA(C/T)(A/G)TG(A/G)	778	8	+	Zea mays	cis-acting regulatory element involved in zein metabolism regulation
XM_010103323.2-0	MaMYB46	O2-site	GATGACATGG	1380	9	+	Zea mays	cis-acting regulatory element involved in zein metabolism regulation
XM_010103448.2-0	MaMYB3	O2-site	GATGACATGG	596	9	-	Zea mays	cis-acting regulatory element involved in zein metabolism regulation
XM_010105643.1-0	MaMYB60	O2-site	GATGACATGG	764	9	+	Zea mays	cis-acting regulatory element involved in zein metabolism regulation
XM_010105643.1-0	MaMYB60	O2-site	GATGA(C/T)(A/G)TG(A/G)	1465	8	+	Zea mays	cis-acting regulatory element involved in zein metabolism regulation
XM_010107134.2-0	MaMYB23	O2-site	GATGA(C/T)(A/G)TG(A/G)	1406	8	-	Zea mays	cis-acting regulatory element involved in zein metabolism regulation
XM_010110397.2-1	MaMYB38	O2-site	GATGA(C/T)(A/G)TG(A/G)	1413	8	+	Zea mays	cis-acting regulatory element involved in zein metabolism regulation
XM_010110683.2-0	MaMYB18	O2-site	GATGATGTGG	1628	9	+	Zea mays	cis-acting regulatory element involved in zein metabolism regulation
XM_010113527.1-0	MaMYB70	O2-site	GATGA(C/T)(A/G)TG(A/G)	876	8	+	Zea mays	cis-acting regulatory element involved in zein metabolism regulation
XM_010113619.2-0	MaMYB77	O2-site	GATGATGTGG	1207	9	-	Zea mays	cis-acting regulatory element involved in zein metabolism regulation
XM_010113729.2-0	MaMYB101	O2-site	GATGATGTGG	710	9	-	Zea mays	cis-acting regulatory element involved in zein metabolism regulation
XM_010114339.2-1	MaMYB83	O2-site	GATGATGTGG	1958	9	-	Zea mays	cis-acting regulatory element involved in zein metabolism regulation
XM_024162305.1-0	MaMYB25*	O2-site	GATGACATGG	699	9	-	Zea mays	cis-acting regulatory element involved in zein metabolism regulation
XM_024164629.1-0	MaMYB67	O2-site	GATGA(C/T)(A/G)TG(A/G)	561	8	+	Zea mays	cis-acting regulatory element involved in zein metabolism regulation
XM_024176567.1-0	MaMYB80	O2-site	GTTGACGTGA	1126	9	+	Zea mays	cis-acting regulatory element involved in zein metabolism regulation
augTM-XM_024176549.1-0	MaMYB3R4*	O2-site	GATGACATGG	1031	9	+	Zea mays	cis-acting regulatory element involved in zein metabolism regulation
XM_010088507.2-0	MaMYB52	CAT-box	GCCACT	891	6	-	Arabidopsis thaliana	cis-acting regulatory element related to meristem expression
XM_010088507.2-0	MaMYB52	CAT-box	GCCACT	1888	6	+	Arabidopsis thaliana	cis-acting regulatory element related to meristem expression
XM_010089423.1-0	MaMYB49	CAT-box	GCCACT	1961	6	+	Arabidopsis thaliana	cis-acting regulatory element related to meristem expression
XM_010090748.1-0	MaMYB30	CAT-box	GCCACT	1032	6	+	Arabidopsis thaliana	cis-acting regulatory element related to meristem expression
XM_010091826.1-0	MaMYB99	CAT-box	GCCACT	1017	6	+	Arabidopsis thaliana	cis-acting regulatory element related to meristem expression
XM_010092030.2-0	MaMYB76	CAT-box	GCCACT	1276	6	+	Arabidopsis thaliana	cis-acting regulatory element related to meristem expression
XM_010092030.2-0	MaMYB76	CAT-box	GCCACT	1710	6	+	Arabidopsis thaliana	cis-acting regulatory element related to meristem expression
XM_010093212.2-0	MaMYB90	CAT-box	GCCACT	214	6	+	Arabidopsis thaliana	cis-acting regulatory element related to meristem expression
XM_010094087.2-0	MaMYB1	CAT-box	GCCACT	1803	6	+	Arabidopsis thaliana	cis-acting regulatory element related to meristem expression
XM_010094720.2-0	MaMYB86	CAT-box	GCCACT	1065	6	+	Arabidopsis thaliana	cis-acting regulatory element related to meristem expression
XM_010096997.2-0	MaMYB75	CAT-box	GCCACT	1427	6	+	Arabidopsis thaliana	cis-acting regulatory element related to meristem expression
XM_010101969.2-0	MaMYB3R3*	CAT-box	GCCACT	1781	6	+	Arabidopsis thaliana	cis-acting regulatory element related to meristem expression
XM_010102407.2-0	MaMYB98	CAT-box	GCCACT	1461	6	+	Arabidopsis thaliana	cis-acting regulatory element related to meristem expression
XM_010102795.2-0	MaMYB22	CAT-box	GCCACT	774	6	+	Arabidopsis thaliana	cis-acting regulatory element related to meristem expression
XM_010103323.2-0	MaMYB46	CAT-box	GCCACT	764	6	+	Arabidopsis thaliana	cis-acting regulatory element related to meristem expression
XM_010103323.2-0	MaMYB46	CAT-box	GCCACT	1128	6	+	Arabidopsis thaliana	cis-acting regulatory element related to meristem expression
XM_010103448.2-0	MaMYB3	CAT-box	GCCACT	1252	6	-	Arabidopsis thaliana	cis-acting regulatory element related to meristem expression
XM_010103934.2-0	MaMYB71	CAT-box	GCCACT	1302	6	-	Arabidopsis thaliana	cis-acting regulatory element related to meristem expression
XM_010105981.2-0	MaMYB55	CAT-box	GCCACT	2000	6	+	Arabidopsis thaliana	cis-acting regulatory element related to meristem expression
XM_010106363.1-0	MaMYB68	CAT-box	GCCACT	1567	6	-	Arabidopsis thaliana	cis-acting regulatory element related to meristem expression
XM_010106919.2-0	MaMYB44	CAT-box	GCCACT	958	6	+	Arabidopsis thaliana	cis-acting regulatory element related to meristem expression
XM_010107327.2-0	MaMYB10	CAT-box	GCCACT	74	6	-	Arabidopsis thaliana	cis-acting regulatory element related to meristem expression
XM_010107327.2-0	MaMYB10	CAT-box	GCCACT	95	6	-	Arabidopsis thaliana	cis-acting regulatory element related to meristem expression
XM_010107664.2-0	MaMYB97	CAT-box	GCCACT	1414	6	+	Arabidopsis thaliana	cis-acting regulatory element related to meristem expression
XM_010107793.2-0	MaMYB24	CAT-box	GCCACT	415	6	+	Arabidopsis thaliana	cis-acting regulatory element related to meristem expression
XM_010107793.2-0	MaMYB24	CAT-box	GCCACT	1138	6	-	Arabidopsis thaliana	cis-acting regulatory element related to meristem expression
XM_010109134.2-0	MaMYB21	CAT-box	GCCACT	637	6	+	Arabidopsis thaliana	cis-acting regulatory element related to meristem expression
XM_010110397.2-1	MaMYB38	CAT-box	GCCACT	241	6	+	Arabidopsis thaliana	cis-acting regulatory element related to meristem expression
XM_010113341.1-0	MaMYB6	CAT-box	GCCACT	1513	6	-	Arabidopsis thaliana	cis-acting regulatory element related to meristem expression
XM_010113619.2-0	MaMYB77	CAT-box	GCCACT	319	6	-	Arabidopsis thaliana	cis-acting regulatory element related to meristem expression
XM_010113619.2-0	MaMYB77	CAT-box	GCCACT	1864	6	+	Arabidopsis thaliana	cis-acting regulatory element related to meristem expression
XM_024163802.1-0	MaMYB93*	CAT-box	GCCACT	183	6	-	Arabidopsis thaliana	cis-acting regulatory element related to meristem expression
XM_024165579.1-0	MaMYB37	CAT-box	GCCACT	1500	6	-	Arabidopsis thaliana	cis-acting regulatory element related to meristem expression
XM_024170237.1-0	MaMYB85	CAT-box	GCCACT	364	6	+	Arabidopsis thaliana	cis-acting regulatory element related to meristem expression
XM_024170237.1-0	MaMYB85	CAT-box	GCCACT	1418	6	-	Arabidopsis thaliana	cis-acting regulatory element related to meristem expression
XM_024176184.1-0	MaMYB3R2	CAT-box	GCCACT	1148	6	+	Arabidopsis thaliana	cis-acting regulatory element related to meristem expression
augTM-XM_024168601.1-0	MaMYB61	CAT-box	GCCACT	1384	6	+	Arabidopsis thaliana	cis-acting regulatory element related to meristem expression
augTM-XM_024168601.1-0	MaMYB61	CAT-box	GCCACT	1804	6	-	Arabidopsis thaliana	cis-acting regulatory element related to meristem expression
augTM-XM_024174325.1-0	MaMYB81	CAT-box	GCCACT	247	6	+	Arabidopsis thaliana	cis-acting regulatory element related to meristem expression
XM_010098494.2-0	MaMYB48	motif I	gGTACGTGGCG	1421	10	+	Oryza sativa	cis-acting regulatory element root specific
XM_010090747.2-0	MaMYB29	GCN4_motif	TGAGTCA	193	7	-	Oryza sativa	cis-regulatory element involved in endosperm expression
XM_010093212.2-0	MaMYB90	GCN4_motif	TGAGTCA	103	7	+	Oryza sativa	cis-regulatory element involved in endosperm expression
XM_010093881.2-0	MaMYB79	GCN4_motif	TGAGTCA	1506	7	+	Oryza sativa	cis-regulatory element involved in endosperm expression
XM_010094720.2-0	MaMYB86	GCN4_motif	TGAGTCA	1956	7	+	Oryza sativa	cis-regulatory element involved in endosperm expression
XM_010097982.2-0	MaMYB78	GCN4_motif	TGAGTCA	1506	7	+	Oryza sativa	cis-regulatory element involved in endosperm expression
XM_010098494.2-0	MaMYB48	GCN4_motif	TGAGTCA	538	7	+	Oryza sativa	cis-regulatory element involved in endosperm expression
XM_010102407.2-0	MaMYB98	GCN4_motif	TGAGTCA	489	7	+	Oryza sativa	cis-regulatory element involved in endosperm expression
XM_010102407.2-0	MaMYB98	GCN4_motif	TGAGTCA	1275	7	+	Oryza sativa	cis-regulatory element involved in endosperm expression
XM_010104189.2-0	MaMYB87	GCN4_motif	TGAGTCA	545	7	+	Oryza sativa	cis-regulatory element involved in endosperm expression
XM_010104708.2-0	MaMYB5	GCN4_motif	TGAGTCA	106	7	-	Oryza sativa	cis-regulatory element involved in endosperm expression
XM_010104708.2-0	MaMYB5	GCN4_motif	TGAGTCA	1198	7	-	Oryza sativa	cis-regulatory element involved in endosperm expression
XM_010105981.2-0	MaMYB55	GCN4_motif	TGAGTCA	383	7	-	Oryza sativa	cis-regulatory element involved in endosperm expression
XM_010106175.2-0	MaMYB59	GCN4_motif	TGAGTCA	1426	7	-	Oryza sativa	cis-regulatory element involved in endosperm expression
XM_010106919.2-0	MaMYB44	GCN4_motif	TGAGTCA	1762	7	-	Oryza sativa	cis-regulatory element involved in endosperm expression
XM_010107134.2-0	MaMYB23	GCN4_motif	TGAGTCA	263	7	-	Oryza sativa	cis-regulatory element involved in endosperm expression
XM_010107134.2-0	MaMYB23	GCN4_motif	TGAGTCA	1619	7	+	Oryza sativa	cis-regulatory element involved in endosperm expression
XM_010107664.2-0	MaMYB97	GCN4_motif	TGAGTCA	1859	7	-	Oryza sativa	cis-regulatory element involved in endosperm expression
XM_010113341.1-0	MaMYB6	GCN4_motif	TGAGTCA	684	7	-	Oryza sativa	cis-regulatory element involved in endosperm expression
XM_010113341.1-0	MaMYB6	GCN4_motif	TGAGTCA	1014	7	-	Oryza sativa	cis-regulatory element involved in endosperm expression
XM_010113527.1-0	MaMYB70	GCN4_motif	TGAGTCA	158	7	-	Oryza sativa	cis-regulatory element involved in endosperm expression
XM_010114867.1-0	MaMYB12	GCN4_motif	TGAGTCA	1196	7	-	Oryza sativa	cis-regulatory element involved in endosperm expression
XM_024165579.1-0	MaMYB37	GCN4_motif	TGAGTCA	343	7	+	Oryza sativa	cis-regulatory element involved in endosperm expression
XM_024165647.1-0	MaMYB73	GCN4_motif	TGAGTCA	1681	7	-	Oryza sativa	cis-regulatory element involved in endosperm expression
XM_024166534.1-0	MaMYB13	GCN4_motif	TGAGTCA	1576	7	-	Oryza sativa	cis-regulatory element involved in endosperm expression
XM_024176567.1-0	MaMYB80	GCN4_motif	TGAGTCA	1506	7	+	Oryza sativa	cis-regulatory element involved in endosperm expression
augTM-XM_024162444.1-0	MaMYB91	GCN4_motif	TGAGTCA	569	7	-	Oryza sativa	cis-regulatory element involved in endosperm expression
XM_010098599.2-0	MaMYB2	3-AF3 binding site	CACTATCTAAC	24	10	+	Pisum sativum	conserved DNA module array (CMA3)
XM_010100055.1-0	MaMYB65	3-AF3 binding site	CACTATCTAAC	520	10	-	Pisum sativum	conserved DNA module array (CMA4)
XM_010106719.2-0	MaMYB11	3-AF3 binding site	CACTATCTAAC	684	10	-	Pisum sativum	conserved DNA module array (CMA5)
XM_024167771.1-0	MaMYB96	3-AF3 binding site	CACTATCTAAC	1728	10	+	Pisum sativum	conserved DNA module array (CMA6)
XM_024168743.1-0	MaMYB89	3-AF3 binding site	CACTATCTAAC	203	10	+	Pisum sativum	conserved DNA module array (CMA7)
XM_010088507.2-0	MaMYB52	TC-rich repeats	ATTCTCTAAC	854	9	-	Nicotiana tabacum	defense and stress responsiveness
XM_010089304.2-0	MaMYB34	TC-rich repeats	ATTCTCTAAC	2001	9	-	Nicotiana tabacum	defense and stress responsiveness
XM_010090747.2-0	MaMYB29	TC-rich repeats	ATTCTCTAAC	1973	9	-	Nicotiana tabacum	defense and stress responsiveness
XM_010091191.1-0	MaMYB17	TC-rich repeats	ATTCTCTAAC	84	9	+	Nicotiana tabacum	defense and stress responsiveness
XM_010092030.2-0	MaMYB76	TC-rich repeats	GTTTTCTTAC	1222	9	-	Nicotiana tabacum	defense and stress responsiveness
XM_010092543.2-0	MaMYB35	TC-rich repeats	GTTTTCTTAC	160	9	-	Nicotiana tabacum	defense and stress responsiveness
XM_010094172.2-0	MaMYB26	TC-rich repeats	GTTTTCTTAC	586	9	+	Nicotiana tabacum	defense and stress responsiveness
XM_010094172.2-0	MaMYB26	TC-rich repeats	ATTCTCTAAC	912	9	+	Nicotiana tabacum	defense and stress responsiveness
XM_010094720.2-0	MaMYB86	TC-rich repeats	ATTCTCTAAC	261	9	+	Nicotiana tabacum	defense and stress responsiveness
XM_010094720.2-0	MaMYB86	TC-rich repeats	GTTTTCTTAC	742	9	-	Nicotiana tabacum	defense and stress responsiveness
XM_010095290.1-0	MaMYB94	TC-rich repeats	GTTTTCTTAC	1554	9	-	Nicotiana tabacum	defense and stress responsiveness
XM_010096440.2-0	MaMYB95	TC-rich repeats	GTTTTCTTAC	1141	9	-	Nicotiana tabacum	defense and stress responsiveness
XM_010096997.2-0	MaMYB75	TC-rich repeats	GTTTTCTTAC	377	9	-	Nicotiana tabacum	defense and stress responsiveness
XM_010097558.2-2	MaMYB15	TC-rich repeats	ATTCTCTAAC	241	9	-	Nicotiana tabacum	defense and stress responsiveness
XM_010097558.2-2	MaMYB15	TC-rich repeats	ATTCTCTAAC	738	9	-	Nicotiana tabacum	defense and stress responsiveness
XM_010097558.2-2	MaMYB15	TC-rich repeats	ATTCTCTAAC	755	9	-	Nicotiana tabacum	defense and stress responsiveness
XM_010098494.2-0	MaMYB48	TC-rich repeats	GTTTTCTTAC	888	9	-	Nicotiana tabacum	defense and stress responsiveness
XM_010100055.1-0	MaMYB65	TC-rich repeats	GTTTTCTTAC	1183	9	+	Nicotiana tabacum	defense and stress responsiveness
XM_010100055.1-0	MaMYB65	TC-rich repeats	GTTTTCTTAC	1881	9	-	Nicotiana tabacum	defense and stress responsiveness
XM_010100420.2-0	MaMYB57	TC-rich repeats	GTTTTCTTAC	895	9	-	Nicotiana tabacum	defense and stress responsiveness
XM_010100949.2-0	MaMYB40	TC-rich repeats	ATTCTCTAAC	1988	9	+	Nicotiana tabacum	defense and stress responsiveness
XM_010102309.2-0	MaMYB47	TC-rich repeats	ATTCTCTAAC	1368	9	-	Nicotiana tabacum	defense and stress responsiveness
XM_010102309.2-0	MaMYB47	TC-rich repeats	ATTCTCTAAC	1655	9	-	Nicotiana tabacum	defense and stress responsiveness
XM_010103323.2-0	MaMYB46	TC-rich repeats	ATTCTCTAAC	1733	9	-	Nicotiana tabacum	defense and stress responsiveness
XM_010104038.2-0	MaMYB72	TC-rich repeats	GTTTTCTTAC	757	9	-	Nicotiana tabacum	defense and stress responsiveness
XM_010104038.2-0	MaMYB72	TC-rich repeats	ATTCTCTAAC	1996	9	+	Nicotiana tabacum	defense and stress responsiveness
XM_010104708.2-0	MaMYB5	TC-rich repeats	ATTCTCTAAC	909	9	-	Nicotiana tabacum	defense and stress responsiveness
XM_010105643.1-0	MaMYB60	TC-rich repeats	GTTTTCTTAC	278	9	-	Nicotiana tabacum	defense and stress responsiveness
XM_010105643.1-0	MaMYB60	TC-rich repeats	GTTTTCTTAC	969	9	-	Nicotiana tabacum	defense and stress responsiveness
XM_010106363.1-0	MaMYB68	TC-rich repeats	GTTTTCTTAC	596	9	+	Nicotiana tabacum	defense and stress responsiveness
XM_010106719.2-0	MaMYB11	TC-rich repeats	ATTCTCTAAC	874	9	+	Nicotiana tabacum	defense and stress responsiveness
XM_010107327.2-0	MaMYB10	TC-rich repeats	ATTCTCTAAC	586	9	+	Nicotiana tabacum	defense and stress responsiveness
XM_010107327.2-0	MaMYB10	TC-rich repeats	GTTTTCTTAC	1894	9	-	Nicotiana tabacum	defense and stress responsiveness
XM_010109134.2-0	MaMYB21	TC-rich repeats	GTTTTCTTAC	1359	9	+	Nicotiana tabacum	defense and stress responsiveness
XM_010109688.2-0	MaMYB50	TC-rich repeats	GTTTTCTTAC	823	9	-	Nicotiana tabacum	defense and stress responsiveness
XM_010110397.2-1	MaMYB38	TC-rich repeats	GTTTTCTTAC	514	9	-	Nicotiana tabacum	defense and stress responsiveness
XM_010110485.2-0	MaMYB8	TC-rich repeats	GTTTTCTTAC	587	9	+	Nicotiana tabacum	defense and stress responsiveness
XM_010110485.2-0	MaMYB8	TC-rich repeats	GTTTTCTTAC	1615	9	+	Nicotiana tabacum	defense and stress responsiveness
XM_010110492.1-0	MaMYB7	TC-rich repeats	ATTCTCTAAC	1444	9	+	Nicotiana tabacum	defense and stress responsiveness
XM_010110683.2-0	MaMYB18	TC-rich repeats	GTTTTCTTAC	1961	9	+	Nicotiana tabacum	defense and stress responsiveness
XM_010113341.1-0	MaMYB6	TC-rich repeats	GTTTTCTTAC	148	9	-	Nicotiana tabacum	defense and stress responsiveness
XM_010113341.1-0	MaMYB6	TC-rich repeats	GTTTTCTTAC	864	9	+	Nicotiana tabacum	defense and stress responsiveness
XM_010113928.1-2	MaMYB82	TC-rich repeats	ATTCTCTAAC	79	9	-	Nicotiana tabacum	defense and stress responsiveness
XM_010114611.2-0	MaMYB69	TC-rich repeats	ATTCTCTAAC	1702	9	+	Nicotiana tabacum	defense and stress responsiveness
XM_010114811.2-0	MaMYB56	TC-rich repeats	GTTTTCTTAC	895	9	-	Nicotiana tabacum	defense and stress responsiveness
XM_024163802.1-0	MaMYB93*	TC-rich repeats	GTTTTCTTAC	592	9	-	Nicotiana tabacum	defense and stress responsiveness
XM_024163802.1-0	MaMYB93*	TC-rich repeats	GTTTTCTTAC	1554	9	+	Nicotiana tabacum	defense and stress responsiveness
XM_024164211.1-0	MaMYB42	TC-rich repeats	ATTCTCTAAC	1834	9	+	Nicotiana tabacum	defense and stress responsiveness
XM_024167771.1-0	MaMYB96	TC-rich repeats	ATTCTCTAAC	1729	9	+	Nicotiana tabacum	defense and stress responsiveness
XM_024168743.1-0	MaMYB89	TC-rich repeats	GTTTTCTTAC	191	9	-	Nicotiana tabacum	defense and stress responsiveness
augTM-XM_010090171.2-0	MaMYB103	TC-rich repeats	GTTTTCTTAC	1288	9	-	Nicotiana tabacum	defense and stress responsiveness
XM_010100949.2-0	MaMYB40	DRE	TACCGACAT	198	9	-	Arabidopsis thaliana	dehydration, low-temp, salt stresses
XM_010103548.2-0	MaMYB27	DRE	TACCGACAT	776	9	+	Arabidopsis thaliana	dehydration, low-temp, salt stresses
XM_010093624.1-0	MaMYB9	AT-rich sequence	TAAAATACT	1503	9	+	Pisum sativum	maximal elicitor-mediated activation
XM_010113162.2-0	MaMYB3R1	AT-rich sequence	TAAAATACT	1108	9	+	Pisum sativum	maximal elicitor-mediated activation
XM_010113527.1-0	MaMYB70	AT-rich sequence	TAAAATACT	127	9	+	Pisum sativum	maximal elicitor-mediated activation
XM_010114339.2-1	MaMYB83	AT-rich sequence	TAAAATACT	101	9	+	Pisum sativum	maximal elicitor-mediated activation
XM_024175470.1-0	MaMYB3R1	AT-rich sequence	TAAAATACT	1108	9	+	Pisum sativum	maximal elicitor-mediated activation
XM_010101109.2-0	MaMYB32	HD-Zip 1	CAAT(A/T)ATTG	782	8.5	+	Arabidopsis thaliana	differentiation of the palisade mesophyll cells
XM_010103368.2-0	MaMYB62	HD-Zip 1	CAAT(A/T)ATTG	596	8.5	+	Arabidopsis thaliana	differentiation of the palisade mesophyll cells
XM_024167771.1-0	MaMYB96	HD-Zip 1	CAAT(A/T)ATTG	1845	8.5	-	Arabidopsis thaliana	differentiation of the palisade mesophyll cells
augTM-XM_024162444.1-0	MaMYB91	HD-Zip 1	CAAT(A/T)ATTG	2007	8.5	-	Arabidopsis thaliana	differentiation of the palisade mesophyll cells
XM_010088504.2-0	MaMYB54	GC-motif	CCCCCG	1748	6	-	Zea mays	anoxic specific inducibility
XM_010096997.2-0	MaMYB75	GC-motif	CCCCCG	1991	6	-	Zea mays	anoxic specific inducibility
XM_010097551.1-0	MaMYB14	GC-motif	CCCCCG	1988	6	-	Zea mays	anoxic specific inducibility
XM_010098599.2-0	MaMYB2	GC-motif	CCCCCG	1538	6	+	Zea mays	anoxic specific inducibility
XM_010102407.2-0	MaMYB98	GC-motif	CCCCCG	1018	6	+	Zea mays	anoxic specific inducibility
XM_010103368.2-0	MaMYB62	GC-motif	CCCCCG	852	6	+	Zea mays	anoxic specific inducibility
XM_010107134.2-0	MaMYB23	GC-motif	CCCCCG	1214	6	+	Zea mays	anoxic specific inducibility
XM_010114611.2-0	MaMYB69	GC-motif	CCCCCG	477	6	-	Zea mays	anoxic specific inducibility
XM_024172597.1-0	MaMYB84	GC-motif	CCCCCG	617	6	+	Zea mays	anoxic specific inducibility
augTM-XM_010097559.2-2	MaMYB16	GC-motif	CCCCCG	390	6	+	Zea mays	anoxic specific inducibility
augTM-XM_010097559.2-2	MaMYB16	GC-motif	CCCCCG	472	6	+	Zea mays	anoxic specific inducibility
XM_010088504.2-0	MaMYB54	P-box	CCTTTTG	1470	7	-	Oryza sativa	gibberellin responsiveness
XM_010088504.2-0	MaMYB54	GARE-motif	TCTGTTG	614	7	+	Brassica oleracea	gibberellin responsiveness
XM_010089304.2-0	MaMYB34	P-box	CCTTTTG	927	7	-	Oryza sativa	gibberellin responsiveness
XM_010090747.2-0	MaMYB29	P-box	CCTTTTG	114	7	+	Oryza sativa	gibberellin responsiveness
XM_010090748.1-0	MaMYB30	P-box	CCTTTTG	1143	7	-	Oryza sativa	gibberellin responsiveness
XM_010092030.2-0	MaMYB76	GARE-motif	TCTGTTG	1296	7	-	Brassica oleracea	gibberellin responsiveness
XM_010092030.2-0	MaMYB76	GARE-motif	TCTGTTG	1794	7	+	Brassica oleracea	gibberellin responsiveness
XM_010093212.2-0	MaMYB90	P-box	CCTTTTG	1772	7	+	Oryza sativa	gibberellin responsiveness
XM_010093624.1-0	MaMYB9	GARE-motif	TCTGTTG	125	7	-	Brassica oleracea	gibberellin responsiveness
XM_010093624.1-0	MaMYB9	GARE-motif	TCTGTTG	271	7	+	Brassica oleracea	gibberellin responsiveness
XM_010093881.2-0	MaMYB79	GARE-motif	TCTGTTG	211	7	-	Brassica oleracea	gibberellin responsiveness
XM_010094087.2-0	MaMYB1	P-box	CCTTTTG	617	7	-	Oryza sativa	gibberellin responsiveness
XM_010094087.2-0	MaMYB1	P-box	CCTTTTG	1838	7	-	Oryza sativa	gibberellin responsiveness
XM_010095290.1-0	MaMYB94	P-box	CCTTTTG	1324	7	-	Oryza sativa	gibberellin responsiveness
XM_010095354.2-0	MaMYB31	GARE-motif	TCTGTTG	293	7	+	Brassica oleracea	gibberellin responsiveness
XM_010096440.2-0	MaMYB95	P-box	CCTTTTG	431	7	-	Oryza sativa	gibberellin responsiveness
XM_010097551.1-0	MaMYB14	P-box	CCTTTTG	1729	7	-	Oryza sativa	gibberellin responsiveness
XM_010097551.1-0	MaMYB14	P-box	CCTTTTG	1878	7	+	Oryza sativa	gibberellin responsiveness
XM_010097558.2-2	MaMYB15	P-box	CCTTTTG	422	7	+	Oryza sativa	gibberellin responsiveness
XM_010097558.2-2	MaMYB15	P-box	CCTTTTG	912	7	+	Oryza sativa	gibberellin responsiveness
XM_010097558.2-2	MaMYB15	P-box	CCTTTTG	1218	7	+	Oryza sativa	gibberellin responsiveness
XM_010097982.2-0	MaMYB78	GARE-motif	TCTGTTG	211	7	-	Brassica oleracea	gibberellin responsiveness
XM_010098494.2-0	MaMYB48	P-box	CCTTTTG	1767	7	+	Oryza sativa	gibberellin responsiveness
XM_010098599.2-0	MaMYB2	GARE-motif	TCTGTTG	130	7	-	Brassica oleracea	gibberellin responsiveness
XM_010101109.2-0	MaMYB32	P-box	CCTTTTG	1484	7	+	Oryza sativa	gibberellin responsiveness
XM_010101969.2-0	MaMYB3R3*	P-box	CCTTTTG	923	7	+	Oryza sativa	gibberellin responsiveness
XM_010102407.2-0	MaMYB98	P-box	CCTTTTG	851	7	-	Oryza sativa	gibberellin responsiveness
XM_010103323.2-0	MaMYB46	P-box	CCTTTTG	1918	7	-	Oryza sativa	gibberellin responsiveness
XM_010103323.2-0	MaMYB46	P-box	CCTTTTG	1960	7	-	Oryza sativa	gibberellin responsiveness
XM_010103368.2-0	MaMYB62	GARE-motif	TCTGTTG	534	7	-	Brassica oleracea	gibberellin responsiveness
XM_010104038.2-0	MaMYB72	GARE-motif	TCTGTTG	467	7	+	Brassica oleracea	gibberellin responsiveness
XM_010104189.2-0	MaMYB87	P-box	CCTTTTG	577	7	+	Oryza sativa	gibberellin responsiveness
XM_010104708.2-0	MaMYB5	GARE-motif	TCTGTTG	900	7	-	Brassica oleracea	gibberellin responsiveness
XM_010104708.2-0	MaMYB5	GARE-motif	TCTGTTG	940	7	-	Brassica oleracea	gibberellin responsiveness
XM_010106175.2-0	MaMYB59	P-box	CCTTTTG	1480	7	-	Oryza sativa	gibberellin responsiveness
XM_010106719.2-0	MaMYB11	GARE-motif	TCTGTTG	967	7	-	Brassica oleracea	gibberellin responsiveness
XM_010107327.2-0	MaMYB10	P-box	CCTTTTG	1259	7	-	Oryza sativa	gibberellin responsiveness
XM_010107327.2-0	MaMYB10	GARE-motif	TCTGTTG	259	7	+	Brassica oleracea	gibberellin responsiveness
XM_010107664.2-0	MaMYB97	GARE-motif	TCTGTTG	315	7	-	Brassica oleracea	gibberellin responsiveness
XM_010107793.2-0	MaMYB24	GARE-motif	TCTGTTG	1864	7	-	Brassica oleracea	gibberellin responsiveness
XM_010109134.2-0	MaMYB21	P-box	CCTTTTG	1861	7	+	Oryza sativa	gibberellin responsiveness
XM_010109688.2-0	MaMYB50	P-box	CCTTTTG	801	7	+	Oryza sativa	gibberellin responsiveness
XM_010109688.2-0	MaMYB50	P-box	CCTTTTG	1747	7	-	Oryza sativa	gibberellin responsiveness
XM_010110380.2-0	MaMYB102	P-box	CCTTTTG	671	7	-	Oryza sativa	gibberellin responsiveness
XM_010110380.2-0	MaMYB102	P-box	CCTTTTG	1141	7	-	Oryza sativa	gibberellin responsiveness
XM_010110397.2-1	MaMYB38	P-box	CCTTTTG	1358	7	+	Oryza sativa	gibberellin responsiveness
XM_010110397.2-1	MaMYB38	GARE-motif	TCTGTTG	329	7	-	Brassica oleracea	gibberellin responsiveness
XM_010110397.2-1	MaMYB38	GARE-motif	TCTGTTG	1266	7	-	Brassica oleracea	gibberellin responsiveness
XM_010110485.2-0	MaMYB8	GARE-motif	TCTGTTG	1979	7	+	Brassica oleracea	gibberellin responsiveness
XM_010110492.1-0	MaMYB7	P-box	CCTTTTG	1109	7	-	Oryza sativa	gibberellin responsiveness
XM_010110492.1-0	MaMYB7	P-box	CCTTTTG	1436	7	+	Oryza sativa	gibberellin responsiveness
XM_010110492.1-0	MaMYB7	GARE-motif	TCTGTTG	170	7	-	Brassica oleracea	gibberellin responsiveness
XM_010110492.1-0	MaMYB7	GARE-motif	TCTGTTG	200	7	-	Brassica oleracea	gibberellin responsiveness
XM_010110683.2-0	MaMYB18	P-box	CCTTTTG	1612	7	-	Oryza sativa	gibberellin responsiveness
XM_010113341.1-0	MaMYB6	P-box	CCTTTTG	427	7	-	Oryza sativa	gibberellin responsiveness
XM_010113527.1-0	MaMYB70	P-box	CCTTTTG	1717	7	+	Oryza sativa	gibberellin responsiveness
XM_010113527.1-0	MaMYB70	P-box	CCTTTTG	1874	7	+	Oryza sativa	gibberellin responsiveness
XM_010114173.2-0	MaMYB4	P-box	CCTTTTG	517	7	-	Oryza sativa	gibberellin responsiveness
XM_010114339.2-1	MaMYB83	GARE-motif	TCTGTTG	1923	7	-	Brassica oleracea	gibberellin responsiveness
XM_024164211.1-0	MaMYB42	P-box	CCTTTTG	727	7	+	Oryza sativa	gibberellin responsiveness
XM_024165579.1-0	MaMYB37	P-box	CCTTTTG	1802	7	+	Oryza sativa	gibberellin responsiveness
XM_024165579.1-0	MaMYB37	GARE-motif	TCTGTTG	1991	7	+	Brassica oleracea	gibberellin responsiveness
XM_024165647.1-0	MaMYB73	GARE-motif	TCTGTTG	1387	7	+	Brassica oleracea	gibberellin responsiveness
XM_024166062.1-0	MaMYB64	GARE-motif	TCTGTTG	174	7	-	Brassica oleracea	gibberellin responsiveness
XM_024166062.1-0	MaMYB64	P-box	CCTTTTG	871	7	+	Oryza sativa	gibberellin responsiveness
XM_024166534.1-0	MaMYB13	GARE-motif	TCTGTTG	296	7	-	Brassica oleracea	gibberellin responsiveness
XM_024166534.1-0	MaMYB13	GARE-motif	TCTGTTG	1502	7	-	Brassica oleracea	gibberellin responsiveness
XM_024167239.1-0	MaMYB45	P-box	CCTTTTG	1703	7	+	Oryza sativa	gibberellin responsiveness
XM_024168743.1-0	MaMYB89	P-box	CCTTTTG	1069	7	+	Oryza sativa	gibberellin responsiveness
XM_024170237.1-0	MaMYB85	P-box	CCTTTTG	637	7	-	Oryza sativa	gibberellin responsiveness
XM_024176567.1-0	MaMYB80	GARE-motif	TCTGTTG	211	7	-	Brassica oleracea	gibberellin responsiveness
augTM-XM_024170888.1-0	MaMYB58	P-box	CCTTTTG	1113	7	+	Oryza sativa	gibberellin responsiveness
augTM-XM_024171028.1-0	MaMYB43	GARE-motif	TCTGTTG	1535	7	+	Brassica oleracea	gibberellin responsiveness
augTM-XM_024171028.1-0	MaMYB43	P-box	CCTTTTG	1755	7	+	Oryza sativa	gibberellin responsiveness
XM_010089304.2-0	MaMYB34	TATC-box	TATCCCA	1254	7	-	Oryza sativa	gibberellin responsiveness
XM_010090747.2-0	MaMYB29	TATC-box	TATCCCA	1324	7	+	Oryza sativa	gibberellin responsiveness
XM_010092030.2-0	MaMYB76	TATC-box	TATCCCA	1825	7	+	Oryza sativa	gibberellin responsiveness
XM_010092543.2-0	MaMYB35	TATC-box	TATCCCA	93	7	-	Oryza sativa	gibberellin responsiveness
XM_010092543.2-0	MaMYB35	TATC-box	TATCCCA	277	7	-	Oryza sativa	gibberellin responsiveness
XM_010093212.2-0	MaMYB90	TATC-box	TATCCCA	498	7	+	Oryza sativa	gibberellin responsiveness
XM_010094087.2-0	MaMYB1	TATC-box	TATCCCA	1050	7	+	Oryza sativa	gibberellin responsiveness
XM_010098494.2-0	MaMYB48	TATC-box	TATCCCA	708	7	+	Oryza sativa	gibberellin responsiveness
XM_010098599.2-0	MaMYB2	TATC-box	TATCCCA	1030	7	+	Oryza sativa	gibberellin responsiveness
XM_010100420.2-0	MaMYB57	TATC-box	TATCCCA	169	7	-	Oryza sativa	gibberellin responsiveness
XM_010100949.2-0	MaMYB40	TATC-box	TATCCCA	1456	7	-	Oryza sativa	gibberellin responsiveness
XM_010100949.2-0	MaMYB40	TATC-box	TATCCCA	1682	7	+	Oryza sativa	gibberellin responsiveness
XM_010102309.2-0	MaMYB47	TATC-box	TATCCCA	255	7	+	Oryza sativa	gibberellin responsiveness
XM_010104708.2-0	MaMYB5	TATC-box	TATCCCA	1329	7	-	Oryza sativa	gibberellin responsiveness
XM_010106175.2-0	MaMYB59	TATC-box	TATCCCA	340	7	-	Oryza sativa	gibberellin responsiveness
XM_010106719.2-0	MaMYB11	TATC-box	TATCCCA	1815	7	+	Oryza sativa	gibberellin responsiveness
XM_010107664.2-0	MaMYB97	TATC-box	TATCCCA	1817	7	+	Oryza sativa	gibberellin responsiveness
XM_010110492.1-0	MaMYB7	TATC-box	TATCCCA	1177	7	+	Oryza sativa	gibberellin responsiveness
XM_010110492.1-0	MaMYB7	TATC-box	TATCCCA	1426	7	+	Oryza sativa	gibberellin responsiveness
XM_010113729.2-0	MaMYB101	TATC-box	TATCCCA	1768	7	+	Oryza sativa	gibberellin responsiveness
XM_010114173.2-0	MaMYB4	TATC-box	TATCCCA	1670	7	-	Oryza sativa	gibberellin responsiveness
XM_010114611.2-0	MaMYB69	TATC-box	TATCCCA	942	7	-	Oryza sativa	gibberellin responsiveness
XM_010114811.2-0	MaMYB56	TATC-box	TATCCCA	169	7	-	Oryza sativa	gibberellin responsiveness
XM_024164211.1-0	MaMYB42	TATC-box	TATCCCA	413	7	+	Oryza sativa	gibberellin responsiveness
XM_024164629.1-0	MaMYB67	TATC-box	TATCCCA	1758	7	+	Oryza sativa	gibberellin responsiveness
XM_024166062.1-0	MaMYB64	TATC-box	TATCCCA	1605	7	-	Oryza sativa	gibberellin responsiveness
XM_024166534.1-0	MaMYB13	TATC-box	TATCCCA	927	7	+	Oryza sativa	gibberellin responsiveness
XM_024167239.1-0	MaMYB45	TATC-box	TATCCCA	872	7	-	Oryza sativa	gibberellin responsiveness
XM_024167239.1-0	MaMYB45	TATC-box	TATCCCA	1397	7	+	Oryza sativa	gibberellin responsiveness
XM_024170237.1-0	MaMYB85	TATC-box	TATCCCA	1007	7	+	Oryza sativa	gibberellin responsiveness
augTM-XM_010097559.2-2	MaMYB16	TATC-box	TATCCCA	971	7	+	Oryza sativa	gibberellin responsiveness
XM_010103368.2-0	MaMYB62	AACA_motif	TAACAAACTCCA	1121	11	+	Oryza sativa	endosperm-specific negative expression
XM_010088506.2-0	MaMYB53	I-box	gGATAAGGTG	1600	9	+	Zea mays	light responsiveness
XM_010088507.2-0	MaMYB52	chs-CMA1a	TTACTTAA	351	8	-	Daucus carota	light responsiveness
XM_010088507.2-0	MaMYB52	GATA-motif	AAGATAAGATT	783	10	+	Arabidopsis thaliana	light responsiveness
XM_010088507.2-0	MaMYB52	GATA-motif	GATAGGA	785	7	+	Arabidopsis thaliana	light responsiveness
XM_010089162.2-0	MaMYB19	I-box	TGATAATGT	641	9	-	Solanum tuberosum	light responsiveness
XM_010089162.2-0	MaMYB19	GATA-motif	AAGATAAGATT	1815	11	-	Arabidopsis thaliana	light responsiveness
XM_010089162.2-0	MaMYB19	TCT-motif	TCTTAC	932	6	+	Arabidopsis thaliana	light responsiveness
XM_010089162.2-0	MaMYB19	TCT-motif	TCTTAC	1976	6	+	Arabidopsis thaliana	light responsiveness
XM_010089304.2-0	MaMYB34	LAMP-element	CTTTATCA	1595	8	-	Pisum sativum	light responsiveness
XM_010089304.2-0	MaMYB34	LAMP-element	CTTTATCA	1670	8	+	Pisum sativum	light responsiveness
XM_010089304.2-0	MaMYB34	GTGGC-motif	CATCGTGTGGC	1452	10	+	Arabidopsis thaliana	light responsiveness
XM_010089304.2-0	MaMYB34	GATT-motif	CTCCTGATTGGA	1579	11	+	Oryza sativa	light responsiveness
XM_010089304.2-0	MaMYB34	GA-motif	ATAGATAA	1142	8	+	Arabidopsis thaliana	light responsiveness
XM_010089304.2-0	MaMYB34	chs-CMA1a	TTACTTAA	519	8	-	Daucus carota	light responsiveness
XM_010089423.1-0	MaMYB49	GATA-motif	AAGATAAGATT	58	10	+	Arabidopsis thaliana	light responsiveness
XM_010089423.1-0	MaMYB49	GATA-motif	GATAGGG	1028	7	-	Pisum sativum	light responsiveness
XM_010089423.1-0	MaMYB49	LAMP-element	CTTTATCA	1792	8	+	Pisum sativum	light responsiveness
XM_010089423.1-0	MaMYB49	chs-CMA2a	TCACTTGA	1843	8	+	Petroselinum crispum	light responsiveness
XM_010089423.1-0	MaMYB49	GTGGC-motif	GATTCTGTGGC	1851	10	-	Spinacia oleracea	light responsiveness
XM_010090747.2-0	MaMYB29	TCCC-motif	TCTCCCT	484	7	-	Spinacia oleracea	light responsiveness
XM_010090747.2-0	MaMYB29	GATA-motif	GATAGGG	1753	7	-	Pisum sativum	light responsiveness
XM_010090748.1-0	MaMYB30	TCT-motif	TCTTAC	817	6	-	Arabidopsis thaliana	light responsiveness
XM_010090748.1-0	MaMYB30	GA-motif	ATAGATAA	512	8	+	Arabidopsis thaliana	light responsiveness
XM_010091191.1-0	MaMYB17	GATA-motif	AAGATAAGATT	1720	11	+	Arabidopsis thaliana	light responsiveness
XM_010091191.1-0	MaMYB17	TCT-motif	TCTTAC	33	6	-	Arabidopsis thaliana	light responsiveness
XM_010091826.1-0	MaMYB99	I-box	gGATAAGGTG	1870	9	+	Zea mays	light responsiveness
XM_010091826.1-0	MaMYB99	GATA-motif	GATAGGA	406	7	+	Arabidopsis thaliana	light responsiveness
XM_010091826.1-0	MaMYB99	GA-motif	ATAGATAA	1659	8	-	Arabidopsis thaliana	light responsiveness
XM_010092030.2-0	MaMYB76	Box II	ACACGTAGA	1439	9	-	Arabidopsis thaliana	light responsiveness
XM_010092543.2-0	MaMYB35	TCT-motif	TCTTAC	160	6	-	Arabidopsis thaliana	light responsiveness
XM_010092543.2-0	MaMYB35	chs-CMA2a	TCACTTGA	210	8	-	Petroselinum crispum	light responsiveness
XM_010092543.2-0	MaMYB35	GA-motif	ATAGATAA	1496	8	-	Arabidopsis thaliana	light responsiveness
XM_010093013.2-0	MaMYB25*	TCT-motif	TCTTAC	405	6	+	Arabidopsis thaliana	light responsiveness
XM_010093013.2-0	MaMYB25*	TCT-motif	TCTTAC	994	6	+	Arabidopsis thaliana	light responsiveness
XM_010093013.2-0	MaMYB25*	GATA-motif	GATAGGG	618	7	-	Pisum sativum	light responsiveness
XM_010093013.2-0	MaMYB25*	GATA-motif	AAGGATAAGG	840	9	-	Solanum tuberosum	light responsiveness
XM_010093013.2-0	MaMYB25*	I-box	gGATAAGGTG	1138	9	-	Zea mays	light responsiveness
XM_010093212.2-0	MaMYB90	GATA-motif	GATAGGA	1144	7	+	Arabidopsis thaliana	light responsiveness
XM_010093624.1-0	MaMYB9	TCT-motif	TCTTAC	1462	6	-	Arabidopsis thaliana	light responsiveness
XM_010093624.1-0	MaMYB9	TCT-motif	TCTTAC	1929	6	+	Arabidopsis thaliana	light responsiveness
XM_010093624.1-0	MaMYB9	GATA-motif	AAGATAAGATT	188	10	+	Arabidopsis thaliana	light responsiveness
XM_010093624.1-0	MaMYB9	GA-motif	ATAGATAA	454	8	+	Arabidopsis thaliana	light responsiveness
XM_010093624.1-0	MaMYB9	TCCC-motif	TCTCCCT	1233	7	-	Spinacia oleracea	light responsiveness
XM_010093624.1-0	MaMYB9	Box II	TGGTAATAA	589	9	-	Solanum tuberosum	light responsiveness
XM_010093881.2-0	MaMYB79	TCT-motif	TCTTAC	435	6	-	Arabidopsis thaliana	light responsiveness
XM_010094087.2-0	MaMYB1	chs-CMA2a	TCACTTGA	846	8	-	Petroselinum crispum	light responsiveness
XM_010094172.2-0	MaMYB26	TCT-motif	TCTTAC	447	6	+	Arabidopsis thaliana	light responsiveness
XM_010094172.2-0	MaMYB26	TCT-motif	TCTTAC	1225	6	-	Arabidopsis thaliana	light responsiveness
XM_010094720.2-0	MaMYB86	I-box	GTATAAGGCC	1555	9	+	Larix laricina	light responsiveness
XM_010094720.2-0	MaMYB86	LAMP-element	CTTTATCA	1026	8	-	Pisum sativum	light responsiveness
XM_010094720.2-0	MaMYB86	TCT-motif	TCTTAC	742	6	-	Arabidopsis thaliana	light responsiveness
XM_010094720.2-0	MaMYB86	GA-motif	ATAGATAA	672	8	+	Arabidopsis thaliana	light responsiveness
XM_010094720.2-0	MaMYB86	GA-motif	ATAGATAA	1904	8	+	Arabidopsis thaliana	light responsiveness
XM_010094720.2-0	MaMYB86	LS7	CAGATTTATTTTTA	1144	13	+	Zea mays	light responsiveness
XM_010095287.2-0	MaMYB92	Gap-box	CAAATGAA(A/G)A	976	9.5	+	Arabidopsis thaliana	light responsiveness
XM_010095287.2-0	MaMYB92	TCT-motif	TCTTAC	512	6	-	Arabidopsis thaliana	light responsiveness
XM_010095290.1-0	MaMYB94	I-box	GTATAAGGCC	656	9	+	Larix laricina	light responsiveness
XM_010095290.1-0	MaMYB94	GA-motif	ATAGATAA	306	8	-	Arabidopsis thaliana	light responsiveness
XM_010095290.1-0	MaMYB94	TCT-motif	TCTTAC	1925	6	+	Arabidopsis thaliana	light responsiveness
XM_010095354.2-0	MaMYB31	GATA-motif	AAGATAAGATT	944	10	+	Arabidopsis thaliana	light responsiveness
XM_010095354.2-0	MaMYB31	GATA-motif	AAGGATAAGG	1414	9	+	Solanum tuberosum	light responsiveness
XM_010095354.2-0	MaMYB31	TCT-motif	TCTTAC	1333	6	-	Arabidopsis thaliana	light responsiveness
XM_010096110.2-0	MaMYB74	GATA-motif	GATAGGA	1796	7	-	Arabidopsis thaliana	light responsiveness
XM_010096110.2-0	MaMYB74	TCT-motif	TCTTAC	1880	6	+	Arabidopsis thaliana	light responsiveness
XM_010096440.2-0	MaMYB95	TCT-motif	TCTTAC	1141	6	-	Arabidopsis thaliana	light responsiveness
XM_010096440.2-0	MaMYB95	GATA-motif	AAGATAAGATT	751	10	+	Arabidopsis thaliana	light responsiveness
XM_010096440.2-0	MaMYB95	I-box	GTATAAGGCC	446	9	+	Larix laricina	light responsiveness
XM_010096997.2-0	MaMYB75	GA-motif	ATAGATAA	904	8	-	Arabidopsis thaliana	light responsiveness
XM_010096997.2-0	MaMYB75	TCT-motif	TCTTAC	377	6	-	Arabidopsis thaliana	light responsiveness
XM_010096997.2-0	MaMYB75	GATA-motif	AAGGATAAGG	103	9	-	Solanum tuberosum	light responsiveness
XM_010096997.2-0	MaMYB75	I-box	AGATAAGG	103	8	-	Triticum aestivum	light responsiveness
XM_010097018.2-0	MaMYB33	TCT-motif	TCTTAC	1656	6	-	Arabidopsis thaliana	light responsiveness
XM_010097018.2-0	MaMYB33	chs-CMA2a	TCACTTGA	953	8	-	Petroselinum crispum	light responsiveness
XM_010097018.2-0	MaMYB33	I-box	TGATAATGT	1239	9	-	Solanum tuberosum	light responsiveness
XM_010097551.1-0	MaMYB14	TCT-motif	TCTTAC	951	6	-	Arabidopsis thaliana	light responsiveness
XM_010097558.2-2	MaMYB15	I-box	AGATAAGG	684	8	+	Triticum aestivum	light responsiveness
XM_010097558.2-2	MaMYB15	TCT-motif	TCTTAC	738	6	-	Arabidopsis thaliana	light responsiveness
XM_010097558.2-2	MaMYB15	TCT-motif	TCTTAC	1940	6	-	Arabidopsis thaliana	light responsiveness
XM_010097982.2-0	MaMYB78	TCT-motif	TCTTAC	435	6	-	Arabidopsis thaliana	light responsiveness
XM_010098494.2-0	MaMYB48	I-box	AAGATAAGGCT	679	10	-	Gossypium hirsutum	light responsiveness
XM_010098494.2-0	MaMYB48	TCT-motif	TCTTAC	249	6	-	Arabidopsis thaliana	light responsiveness
XM_010098494.2-0	MaMYB48	TCT-motif	TCTTAC	358	6	+	Arabidopsis thaliana	light responsiveness
XM_010098494.2-0	MaMYB48	TCT-motif	TCTTAC	401	6	+	Arabidopsis thaliana	light responsiveness
XM_010098494.2-0	MaMYB48	TCT-motif	TCTTAC	1787	6	+	Arabidopsis thaliana	light responsiveness
XM_010098494.2-0	MaMYB48	LAMP-element	CTTTATCA	21	8	+	Pisum sativum	light responsiveness
XM_010098494.2-0	MaMYB48	LAMP-element	CTTTATCA	210	8	+	Pisum sativum	light responsiveness
XM_010098494.2-0	MaMYB48	GATA-motif	AAGGATAAGG	1717	9	+	Solanum tuberosum	light responsiveness
XM_010098494.2-0	MaMYB48	GA-motif	ATAGATAA	267	8	-	Arabidopsis thaliana	light responsiveness
XM_010098599.2-0	MaMYB2	GATA-motif	GATAGGG	842	7	+	Pisum sativum	light responsiveness
XM_010098599.2-0	MaMYB2	TCCC-motif	TCTCCCT	1550	7	+	Spinacia oleracea	light responsiveness
XM_010100055.1-0	MaMYB65	GA-motif	ATAGATAA	1503	8	-	Arabidopsis thaliana	light responsiveness
XM_010100055.1-0	MaMYB65	TCT-motif	TCTTAC	327	6	+	Arabidopsis thaliana	light responsiveness
XM_010100055.1-0	MaMYB65	TCT-motif	TCTTAC	520	6	-	Arabidopsis thaliana	light responsiveness
XM_010100060.2-0	MaMYB66	I-box	cGATAAGGCG	1771	9	-	Zea mays	light responsiveness
XM_010100060.2-0	MaMYB66	TCT-motif	TCTTAC	1011	6	-	Arabidopsis thaliana	light responsiveness
XM_010100060.2-0	MaMYB66	GATA-motif	GATAGGG	706	7	+	Pisum sativum	light responsiveness
XM_010100420.2-0	MaMYB57	TCCC-motif	TCTCCCT	1728	7	+	Spinacia oleracea	light responsiveness
XM_010100420.2-0	MaMYB57	TCT-motif	TCTTAC	218	6	+	Arabidopsis thaliana	light responsiveness
XM_010100420.2-0	MaMYB57	TCT-motif	TCTTAC	754	6	-	Arabidopsis thaliana	light responsiveness
XM_010100949.2-0	MaMYB40	I-box	AAGATAAGGCT	454	10	-	Gossypium hirsutum	light responsiveness
XM_010100949.2-0	MaMYB40	I-box	AAGATAAGGCT	1528	10	-	Gossypium hirsutum	light responsiveness
XM_010100949.2-0	MaMYB40	GATA-motif	AAGGATAAGG	1530	9	-	Solanum tuberosum	light responsiveness
XM_010101969.2-0	MaMYB3R3*	TCT-motif	TCTTAC	304	6	+	Arabidopsis thaliana	light responsiveness
XM_010101969.2-0	MaMYB3R3*	GATA-motif	GATAGGA	1030	7	-	Arabidopsis thaliana	light responsiveness
XM_010102159.2-0	MaMYB36	TCCC-motif	TCTCCCT	1997	7	+	Spinacia oleracea	light responsiveness
XM_010102159.2-0	MaMYB36	I-box	gGATAAGGTG	200	9	-	Zea mays	light responsiveness
XM_010102159.2-0	MaMYB36	I-box	ccttatcct	202	9	+	Arabidopsis thaliana	light responsiveness
XM_010102159.2-0	MaMYB36	GATA-motif	AAGGATAAGG	202	9	-	Solanum tuberosum	light responsiveness
XM_010102309.2-0	MaMYB47	GA-motif	ATAGATAA	1556	8	+	Arabidopsis thaliana	light responsiveness
XM_010102309.2-0	MaMYB47	GATA-motif	AAGATAAGATT	76	10	+	Arabidopsis thaliana	light responsiveness
XM_010102309.2-0	MaMYB47	GATA-motif	AAGATAAGATT	304	10	+	Arabidopsis thaliana	light responsiveness
XM_010102309.2-0	MaMYB47	GATA-motif	GATAGGA	1324	7	+	Arabidopsis thaliana	light responsiveness
XM_010102309.2-0	MaMYB47	TCT-motif	TCTTAC	1221	6	-	Arabidopsis thaliana	light responsiveness
XM_010102309.2-0	MaMYB47	TCCC-motif	TCTCCCT	607	7	+	Spinacia oleracea	light responsiveness
XM_010102407.2-0	MaMYB98	LAMP-element	CTTTATCA	1300	8	-	Pisum sativum	light responsiveness
XM_010102407.2-0	MaMYB98	chs-CMA2a	TCACTTGA	1264	8	+	Petroselinum crispum	light responsiveness
XM_010102407.2-0	MaMYB98	GA-motif	ATAGATAA	842	8	+	Arabidopsis thaliana	light responsiveness
XM_010102795.2-0	MaMYB22	GA-motif	ATAGATAA	1333	8	-	Arabidopsis thaliana	light responsiveness
XM_010102795.2-0	MaMYB22	GATA-motif	GATAGGA	209	7	+	Arabidopsis thaliana	light responsiveness
XM_010102795.2-0	MaMYB22	TCT-motif	TCTTAC	393	6	-	Arabidopsis thaliana	light responsiveness
XM_010102795.2-0	MaMYB22	chs-CMA1a	TTACTTAA	389	8	-	Daucus carota	light responsiveness
XM_010103323.2-0	MaMYB46	GATA-motif	AAGATAAGATT	1974	10	-	Arabidopsis thaliana	light responsiveness
XM_010103323.2-0	MaMYB46	TCT-motif	TCTTAC	1064	6	+	Arabidopsis thaliana	light responsiveness
XM_010103323.2-0	MaMYB46	TCT-motif	TCTTAC	1905	6	+	Arabidopsis thaliana	light responsiveness
XM_010103323.2-0	MaMYB46	I-box	gGATAAGGTG	840	9	+	Zea mays	light responsiveness
XM_010103323.2-0	MaMYB46	TCCC-motif	TCTCCCT	1864	7	+	Spinacia oleracea	light responsiveness
XM_010103323.2-0	MaMYB46	TCCC-motif	TCTCCCT	1949	7	-	Spinacia oleracea	light responsiveness
XM_010103323.2-0	MaMYB46	TCCC-motif	TCTCCCT	1991	7	-	Spinacia oleracea	light responsiveness
XM_010103368.2-0	MaMYB62	GATA-motif	GATAGGA	996	7	-	Arabidopsis thaliana	light responsiveness
XM_010103448.2-0	MaMYB3	I-box	cCATATCCAAT	757	10	-	Flaveria trinervia	light responsiveness
XM_010103448.2-0	MaMYB3	I-box	AAGATAAGGCT	866	11	+	Gossypium hirsutum	light responsiveness
XM_010103448.2-0	MaMYB3	I-box	AGATAAGG	867	8	+	Triticum aestivum	light responsiveness
XM_010103448.2-0	MaMYB3	I-box	cCATATCCAAT	1215	10	+	Flaveria trinervia	light responsiveness
XM_010103448.2-0	MaMYB3	GATA-motif	AAGATAAGATT	1000	10	-	Arabidopsis thaliana	light responsiveness
XM_010103448.2-0	MaMYB3	GATA-motif	AAGATAAGATT	1499	10	-	Arabidopsis thaliana	light responsiveness
XM_010103448.2-0	MaMYB3	TCT-motif	TCTTAC	1868	6	+	Arabidopsis thaliana	light responsiveness
XM_010103548.2-0	MaMYB27	TCT-motif	TCTTAC	773	6	+	Arabidopsis thaliana	light responsiveness
XM_010103548.2-0	MaMYB27	LAMP-element	CTTTATCA	300	8	-	Pisum sativum	light responsiveness
XM_010103548.2-0	MaMYB27	LAMP-element	CCTTATCCA	604	9	+	Spinacia oleracea	light responsiveness
XM_010103934.2-0	MaMYB71	Box II	ACACGTTGT	1228	9	-	Sinapis alba	light responsiveness
XM_010103934.2-0	MaMYB71	TCCC-motif	TCTCCCT	1709	7	-	Spinacia oleracea	light responsiveness
XM_010103934.2-0	MaMYB71	GATA-motif	AAGATAAGATT	429	10	-	Arabidopsis thaliana	light responsiveness
XM_010103934.2-0	MaMYB71	LAMP-element	CTTTATCA	65	8	-	Pisum sativum	light responsiveness
XM_010104038.2-0	MaMYB72	TCT-motif	TCTTAC	384	6	+	Arabidopsis thaliana	light responsiveness
XM_010104038.2-0	MaMYB72	TCT-motif	TCTTAC	757	6	-	Arabidopsis thaliana	light responsiveness
XM_010104038.2-0	MaMYB72	GA-motif	ATAGATAA	952	8	+	Arabidopsis thaliana	light responsiveness
XM_010104038.2-0	MaMYB72	TCCC-motif	TCTCCCT	1969	7	+	Spinacia oleracea	light responsiveness
XM_010104189.2-0	MaMYB87	GA-motif	ATAGATAA	103	8	-	Arabidopsis thaliana	light responsiveness
XM_010104189.2-0	MaMYB87	I-box	AGATAAGG	618	8	-	Triticum aestivum	light responsiveness
XM_010104607.2-0	MaMYB41	GA-motif	ATAGATAA	733	8	-	Arabidopsis thaliana	light responsiveness
XM_010104607.2-0	MaMYB41	TCT-motif	TCTTAC	99	6	+	Arabidopsis thaliana	light responsiveness
XM_010104708.2-0	MaMYB5	TCT-motif	TCTTAC	794	6	-	Arabidopsis thaliana	light responsiveness
XM_010104708.2-0	MaMYB5	TCT-motif	TCTTAC	1805	6	-	Arabidopsis thaliana	light responsiveness
XM_010105643.1-0	MaMYB60	TCT-motif	TCTTAC	1009	6	+	Arabidopsis thaliana	light responsiveness
XM_010105643.1-0	MaMYB60	TCT-motif	TCTTAC	1495	6	-	Arabidopsis thaliana	light responsiveness
XM_010105643.1-0	MaMYB60	chs-CMA1a	TTACTTAA	263	8	-	Daucus carota	light responsiveness
XM_010105643.1-0	MaMYB60	TCCC-motif	TCTCCCT	364	7	+	Spinacia oleracea	light responsiveness
XM_010105981.2-0	MaMYB55	GATA-motif	GATAGGG	807	7	+	Pisum sativum	light responsiveness
XM_010106175.2-0	MaMYB59	I-box	gGATAAGGTG	945	9	-	Zea mays	light responsiveness
XM_010106175.2-0	MaMYB59	LAMP-element	CCTTATCCA	947	9	+	Spinacia oleracea	light responsiveness
XM_010106175.2-0	MaMYB59	LAMP-element	CCTTATCCA	1862	9	+	Spinacia oleracea	light responsiveness
XM_010106175.2-0	MaMYB59	GATA-motif	GATAGGA	775	7	+	Arabidopsis thaliana	light responsiveness
XM_010106175.2-0	MaMYB59	GATA-motif	AAGGATAAGG	947	9	-	Solanum tuberosum	light responsiveness
XM_010106175.2-0	MaMYB59	GATA-motif	AAGATAAGATT	1231	10	-	Arabidopsis thaliana	light responsiveness
XM_010106175.2-0	MaMYB59	GATA-motif	AAGGATAAGG	1784	9	-	Solanum tuberosum	light responsiveness
XM_010106175.2-0	MaMYB59	GATA-motif	AAGGATAAGG	1862	9	-	Solanum tuberosum	light responsiveness
XM_010106363.1-0	MaMYB68	TCCC-motif	TCTCCCT	1726	7	+	Spinacia oleracea	light responsiveness
XM_010106363.1-0	MaMYB68	GATA-motif	GATAGGG	144	7	-	Pisum sativum	light responsiveness
XM_010106363.1-0	MaMYB68	TCT-motif	TCTTAC	95	6	+	Arabidopsis thaliana	light responsiveness
XM_010106363.1-0	MaMYB68	TCT-motif	TCTTAC	1396	6	-	Arabidopsis thaliana	light responsiveness
XM_010106363.1-0	MaMYB68	chs-CMA2a	TCACTTGA	79	8	-	Petroselinum crispum	light responsiveness
XM_010106719.2-0	MaMYB11	I-box	atGATAAGGTC	1367	10	+	Helianthus annuus	light responsiveness
XM_010106919.2-0	MaMYB44	chs-CMA2a	TCACTTGA	44	8	+	Petroselinum crispum	light responsiveness
XM_010106919.2-0	MaMYB44	chs-CMA2a	TCACTTGA	219	8	+	Petroselinum crispum	light responsiveness
XM_010106919.2-0	MaMYB44	GATA-motif	GATAGGA	1265	7	-	Arabidopsis thaliana	light responsiveness
XM_010107327.2-0	MaMYB10	Gap-box	CAAATGAA(A/G)A	1286	9.5	+	Arabidopsis thaliana	light responsiveness
XM_010107327.2-0	MaMYB10	TCT-motif	TCTTAC	1878	6	+	Arabidopsis thaliana	light responsiveness
XM_010107664.2-0	MaMYB97	TCT-motif	TCTTAC	1544	6	+	Arabidopsis thaliana	light responsiveness
XM_010107664.2-0	MaMYB97	LAMP-element	CTTTATCA	510	8	-	Pisum sativum	light responsiveness
XM_010107664.2-0	MaMYB97	chs-CMA1a	TTACTTAA	926	8	-	Daucus carota	light responsiveness
XM_010109134.2-0	MaMYB21	TCT-motif	TCTTAC	532	6	-	Arabidopsis thaliana	light responsiveness
XM_010109134.2-0	MaMYB21	TCT-motif	TCTTAC	583	6	+	Arabidopsis thaliana	light responsiveness
XM_010109134.2-0	MaMYB21	GATA-motif	GATAGGG	1060	7	+	Pisum sativum	light responsiveness
XM_010109134.2-0	MaMYB21	I-box	AGATAAGG	747	8	+	Triticum aestivum	light responsiveness
XM_010109136.2-0	MaMYB20	I-box	AAGATAAGGCT	109	10	+	Gossypium hirsutum	light responsiveness
XM_010109136.2-0	MaMYB20	GATA-motif	GATAGGA	528	7	-	Arabidopsis thaliana	light responsiveness
XM_010109136.2-0	MaMYB20	TCT-motif	TCTTAC	619	6	+	Arabidopsis thaliana	light responsiveness
XM_010109686.1-0	MaMYB51	GATA-motif	GATAGGA	322	7	+	Arabidopsis thaliana	light responsiveness
XM_010109686.1-0	MaMYB51	GATA-motif	GATAGGA	1800	7	-	Arabidopsis thaliana	light responsiveness
XM_010109686.1-0	MaMYB51	TCT-motif	TCTTAC	1480	6	+	Arabidopsis thaliana	light responsiveness
XM_010109688.2-0	MaMYB50	TCT-motif	TCTTAC	20	6	+	Arabidopsis thaliana	light responsiveness
XM_010109688.2-0	MaMYB50	TCT-motif	TCTTAC	508	6	-	Arabidopsis thaliana	light responsiveness
XM_010109688.2-0	MaMYB50	TCT-motif	TCTTAC	807	6	-	Arabidopsis thaliana	light responsiveness
XM_010109688.2-0	MaMYB50	TCT-motif	TCTTAC	1616	6	+	Arabidopsis thaliana	light responsiveness
XM_010109688.2-0	MaMYB50	I-box	atGATAAGGTC	1878	10	+	Helianthus annuus	light responsiveness
XM_010109688.2-0	MaMYB50	I-box	TGATAATGT	1879	9	+	Solanum tuberosum	light responsiveness
XM_010109688.2-0	MaMYB50	TCCC-motif	TCTCCCT	493	7	+	Spinacia oleracea	light responsiveness
XM_010110380.2-0	MaMYB102	GA-motif	ATAGATAA	834	8	-	Arabidopsis thaliana	light responsiveness
XM_010110397.2-1	MaMYB38	LS7	CAGATTTATTTTTA	336	13	+	Zea mays	light responsiveness
XM_010110397.2-1	MaMYB38	TCT-motif	TCTTAC	280	6	-	Arabidopsis thaliana	light responsiveness
XM_010110397.2-1	MaMYB38	TCT-motif	TCTTAC	514	6	-	Arabidopsis thaliana	light responsiveness
XM_010110397.2-1	MaMYB38	TCT-motif	TCTTAC	659	6	-	Arabidopsis thaliana	light responsiveness
XM_010110485.2-0	MaMYB8	TCCC-motif	TCTCCCT	1139	7	+	Spinacia oleracea	light responsiveness
XM_010110485.2-0	MaMYB8	TCCC-motif	TCTCCCT	1600	7	+	Spinacia oleracea	light responsiveness
XM_010110485.2-0	MaMYB8	TCCC-motif	TCTCCCT	2000	7	-	Spinacia oleracea	light responsiveness
XM_010110485.2-0	MaMYB8	LAMP-element	CCTTATCCA	1246	9	-	Spinacia oleracea	light responsiveness
XM_010110485.2-0	MaMYB8	GATA-motif	AAGATAAGATT	916	10	+	Arabidopsis thaliana	light responsiveness
XM_010110485.2-0	MaMYB8	GATA-motif	AAGGATAAGG	1245	9	+	Solanum tuberosum	light responsiveness
XM_010110492.1-0	MaMYB7	I-box	atGATAAGGTC	1691	10	-	Helianthus annuus	light responsiveness
XM_010110492.1-0	MaMYB7	GATA-motif	GATAGGA	1838	7	-	Arabidopsis thaliana	light responsiveness
XM_010110683.2-0	MaMYB18	chs-CMA2a	TCACTTGA	1090	8	-	Petroselinum crispum	light responsiveness
XM_010110683.2-0	MaMYB18	TCT-motif	TCTTAC	1112	6	+	Arabidopsis thaliana	light responsiveness
XM_010110683.2-0	MaMYB18	TCT-motif	TCTTAC	1592	6	+	Arabidopsis thaliana	light responsiveness
XM_010110683.2-0	MaMYB18	GATA-motif	AAGATAAGATT	787	10	+	Arabidopsis thaliana	light responsiveness
XM_010110683.2-0	MaMYB18	L-box	ATCCCACCTAC	1813	10	-	Petroselinum crispum	light responsiveness
XM_010110683.2-0	MaMYB18	LS7	CAGATTTATTTTTA	927	13	-	Zea mays	light responsiveness
XM_010110683.2-0	MaMYB18	I-box	cCATATCCAAT	380	10	+	Flaveria trinervia	light responsiveness
XM_010111130.2-0	MaMYB63	TCCC-motif	TCTCCCT	1879	7	+	Spinacia oleracea	light responsiveness
XM_010113162.2-0	MaMYB3R1	GATA-motif	AAGGATAAGG	279	9	+	Solanum tuberosum	light responsiveness
XM_010113162.2-0	MaMYB3R1	TCT-motif	TCTTAC	400	6	+	Arabidopsis thaliana	light responsiveness
XM_010113341.1-0	MaMYB6	TCCC-motif	TCTCCCT	1914	7	-	Spinacia oleracea	light responsiveness
XM_010113527.1-0	MaMYB70	Gap-box	CAAATGAA(A/G)A	1268	9	+	Arabidopsis thaliana	light responsiveness
XM_010113527.1-0	MaMYB70	TCCC-motif	TCTCCCT	706	7	-	Spinacia oleracea	light responsiveness
XM_010113619.2-0	MaMYB77	TCT-motif	TCTTAC	1321	6	+	Arabidopsis thaliana	light responsiveness
XM_010113619.2-0	MaMYB77	TCCC-motif	TCTCCCT	353	7	+	Spinacia oleracea	light responsiveness
XM_010113729.2-0	MaMYB101	TCT-motif	TCTTAC	1381	6	+	Arabidopsis thaliana	light responsiveness
XM_010113729.2-0	MaMYB101	I-box	TGATAATGT	1915	9	-	Solanum tuberosum	light responsiveness
XM_010113928.1-2	MaMYB82	GA-motif	ATAGATAA	155	8	+	Arabidopsis thaliana	light responsiveness
XM_010114173.2-0	MaMYB4	GATA-motif	AAGATAAGATT	355	10	+	Arabidopsis thaliana	light responsiveness
XM_010114339.2-1	MaMYB83	GATA-motif	GATAGGA	1811	7	+	Arabidopsis thaliana	light responsiveness
XM_010114339.2-1	MaMYB83	GA-motif	ATAGATAA	477	8	-	Arabidopsis thaliana	light responsiveness
XM_010114611.2-0	MaMYB69	TCT-motif	TCTTAC	958	6	-	Arabidopsis thaliana	light responsiveness
XM_010114611.2-0	MaMYB69	GATA-motif	GATAGGA	1761	7	-	Arabidopsis thaliana	light responsiveness
XM_010114811.2-0	MaMYB56	TCT-motif	TCTTAC	218	6	+	Arabidopsis thaliana	light responsiveness
XM_010114811.2-0	MaMYB56	TCT-motif	TCTTAC	754	6	-	Arabidopsis thaliana	light responsiveness
XM_010114811.2-0	MaMYB56	TCCC-motif	TCTCCCT	1728	7	+	Spinacia oleracea	light responsiveness
XM_010114867.1-0	MaMYB12	I-box	AAGATAAGGCT	162	10	+	Gossypium hirsutum	light responsiveness
XM_010114867.1-0	MaMYB12	TCT-motif	TCTTAC	300	6	-	Arabidopsis thaliana	light responsiveness
XM_010114867.1-0	MaMYB12	TCT-motif	TCTTAC	1987	6	-	Arabidopsis thaliana	light responsiveness
XM_024162305.1-0	MaMYB25*	I-box	gGATAAGGTG	1138	9	-	Zea mays	light responsiveness
XM_024162305.1-0	MaMYB25*	GATA-motif	GATAGGG	618	7	-	Pisum sativum	light responsiveness
XM_024162305.1-0	MaMYB25*	GATA-motif	AAGGATAAGG	840	9	-	Solanum tuberosum	light responsiveness
XM_024162305.1-0	MaMYB25*	TCT-motif	TCTTAC	405	6	+	Arabidopsis thaliana	light responsiveness
XM_024162305.1-0	MaMYB25*	TCT-motif	TCTTAC	994	6	+	Arabidopsis thaliana	light responsiveness
XM_024163552.1-0	MaMYB28	TCT-motif	TCTTAC	814	6	-	Arabidopsis thaliana	light responsiveness
XM_024163552.1-0	MaMYB28	TCT-motif	TCTTAC	826	6	+	Arabidopsis thaliana	light responsiveness
XM_024163552.1-0	MaMYB28	TCT-motif	TCTTAC	1771	6	-	Arabidopsis thaliana	light responsiveness
XM_024163552.1-0	MaMYB28	I-box	atGATAAGGTC	1895	10	-	Helianthus annuus	light responsiveness
XM_024163802.1-0	MaMYB93*	TCT-motif	TCTTAC	592	6	-	Arabidopsis thaliana	light responsiveness
XM_024163802.1-0	MaMYB93*	TCT-motif	TCTTAC	1558	6	+	Arabidopsis thaliana	light responsiveness
XM_024163802.1-0	MaMYB93*	TCT-motif	TCTTAC	1939	6	-	Arabidopsis thaliana	light responsiveness
XM_024163802.1-0	MaMYB93*	GATA-motif	AAGGATAAGG	240	9	+	Solanum tuberosum	light responsiveness
XM_024163802.1-0	MaMYB93*	GATA-motif	AAGATAAGATT	767	10	+	Arabidopsis thaliana	light responsiveness
XM_024163802.1-0	MaMYB93*	GATA-motif	AAGGATAAGG	1823	9	-	Solanum tuberosum	light responsiveness
XM_024163802.1-0	MaMYB93*	chs-CMA2a	TCACTTGA	1127	8	+	Petroselinum crispum	light responsiveness
XM_024164211.1-0	MaMYB42	TCT-motif	TCTTAC	1838	6	+	Arabidopsis thaliana	light responsiveness
XM_024164211.1-0	MaMYB42	I-box	atGATAAGGTC	1292	10	-	Helianthus annuus	light responsiveness
XM_024164629.1-0	MaMYB67	GTGGC-motif	CAGCGTGTGGC	1449	10	-	Hordeum vulgare	light responsiveness
XM_024164629.1-0	MaMYB67	TCCC-motif	TCTCCCT	1630	7	+	Spinacia oleracea	light responsiveness
XM_024165579.1-0	MaMYB37	TCT-motif	TCTTAC	1268	6	-	Arabidopsis thaliana	light responsiveness
XM_024165579.1-0	MaMYB37	GTGGC-motif	CATCGTGTGGC	624	10	+	Arabidopsis thaliana	light responsiveness
XM_024165579.1-0	MaMYB37	L-box	ATCCCACCTAC	965	10	+	Petroselinum crispum	light responsiveness
XM_024165647.1-0	MaMYB73	TCT-motif	TCTTAC	1132	6	-	Arabidopsis thaliana	light responsiveness
XM_024166062.1-0	MaMYB64	TCT-motif	TCTTAC	1355	6	-	Arabidopsis thaliana	light responsiveness
XM_024166062.1-0	MaMYB64	TCT-motif	TCTTAC	1945	6	+	Arabidopsis thaliana	light responsiveness
XM_024167239.1-0	MaMYB45	GATA-motif	AAGATAAGATT	120	10	+	Arabidopsis thaliana	light responsiveness
XM_024167239.1-0	MaMYB45	GATA-motif	AAGGATAAGG	1401	9	-	Solanum tuberosum	light responsiveness
XM_024167771.1-0	MaMYB96	Box II	TGGTAATAA	1443	9	+	Solanum tuberosum	light responsiveness
XM_024167771.1-0	MaMYB96	TCT-motif	TCTTAC	253	6	-	Arabidopsis thaliana	light responsiveness
XM_024167771.1-0	MaMYB96	TCT-motif	TCTTAC	447	6	-	Arabidopsis thaliana	light responsiveness
XM_024167771.1-0	MaMYB96	TCT-motif	TCTTAC	929	6	-	Arabidopsis thaliana	light responsiveness
XM_024168743.1-0	MaMYB89	LAMP-element	CTTTATCA	1880	8	+	Pisum sativum	light responsiveness
XM_024168743.1-0	MaMYB89	GATA-motif	GATAGGG	203	7	-	Pisum sativum	light responsiveness
XM_024168743.1-0	MaMYB89	TCT-motif	TCTTAC	191	6	-	Arabidopsis thaliana	light responsiveness
XM_024168743.1-0	MaMYB89	GA-motif	ATAGATAA	1405	8	+	Arabidopsis thaliana	light responsiveness
XM_024170237.1-0	MaMYB85	GATA-motif	GATAGGA	1017	7	+	Arabidopsis thaliana	light responsiveness
XM_024175470.1-0	MaMYB3R1	TCT-motif	TCTTAC	400	6	+	Arabidopsis thaliana	light responsiveness
XM_024175470.1-0	MaMYB3R1	GATA-motif	AAGGATAAGG	279	9	+	Solanum tuberosum	light responsiveness
XM_024176184.1-0	MaMYB3R2	GATA-motif	GATAGGA	1398	7	+	Arabidopsis thaliana	light responsiveness
XM_024176567.1-0	MaMYB80	TCT-motif	TCTTAC	435	6	-	Arabidopsis thaliana	light responsiveness
augTM-XM_010089377.1-0	MaMYB88	GATA-motif	AAGGATAAGG	374	9	+	Solanum tuberosum	light responsiveness
augTM-XM_010089377.1-0	MaMYB88	GATA-motif	GATAGGG	409	7	-	Pisum sativum	light responsiveness
augTM-XM_010089377.1-0	MaMYB88	GATA-motif	AAGATAAGATT	1561	10	-	Arabidopsis thaliana	light responsiveness
augTM-XM_010089377.1-0	MaMYB88	TCT-motif	TCTTAC	324	6	+	Arabidopsis thaliana	light responsiveness
augTM-XM_010089377.1-0	MaMYB88	TCT-motif	TCTTAC	495	6	+	Arabidopsis thaliana	light responsiveness
augTM-XM_010090171.2-0	MaMYB103	Gap-box	CAAATGAA(A/G)A	724	9	+	Arabidopsis thaliana	light responsiveness
augTM-XM_010090171.2-0	MaMYB103	TCCC-motif	TCTCCCT	1189	7	-	Spinacia oleracea	light responsiveness
augTM-XM_010095104.2-0	MaMYB39	TCCC-motif	TCTCCCT	1580	7	-	Spinacia oleracea	light responsiveness
augTM-XM_010095104.2-0	MaMYB39	chs-CMA1a	TTACTTAA	1661	8	+	Daucus carota	light responsiveness
augTM-XM_010095104.2-0	MaMYB39	TCT-motif	TCTTAC	1152	6	+	Arabidopsis thaliana	light responsiveness
augTM-XM_010097559.2-2	MaMYB16	LS7	CAGATTTATTTTTA	422	13	+	Zea mays	light responsiveness
augTM-XM_010097559.2-2	MaMYB16	TCT-motif	TCTTAC	281	6	-	Arabidopsis thaliana	light responsiveness
augTM-XM_024162444.1-0	MaMYB91	chs-CMA1a	TTACTTAA	152	8	-	Daucus carota	light responsiveness
augTM-XM_024162444.1-0	MaMYB91	chs-CMA1a	TTACTTAA	797	8	-	Daucus carota	light responsiveness
augTM-XM_024168601.1-0	MaMYB61	chs-CMA1a	TTACTTAA	841	8	-	Daucus carota	light responsiveness
augTM-XM_024171028.1-0	MaMYB43	TCT-motif	TCTTAC	1837	6	+	Arabidopsis thaliana	light responsiveness
augTM-XM_024176549.1-0	MaMYB3R4*	LAMP-element	CTTTATCA	342	8	-	Pisum sativum	light responsiveness
XM_010088504.2-0	MaMYB54	GT1-motif	GGTTAA	235	6	-	Arabidopsis thaliana	light responsiveness
XM_010088506.2-0	MaMYB53	GT1-motif	GGTTAAT	1761	7	-	Avena sativa	light responsiveness
XM_010088506.2-0	MaMYB53	GT1-motif	GGTTAA	1762	6	-	Arabidopsis thaliana	light responsiveness
XM_010088507.2-0	MaMYB52	GT1-motif	GGTTAA	707	6	+	Arabidopsis thaliana	light responsiveness
XM_010089162.2-0	MaMYB19	GT1-motif	GGTTAA	80	6	+	Arabidopsis thaliana	light responsiveness
XM_010089162.2-0	MaMYB19	GT1-motif	GGTTAAT	997	7	+	Avena sativa	light responsiveness
XM_010089162.2-0	MaMYB19	GT1-motif	GGTTAA	1267	6	+	Arabidopsis thaliana	light responsiveness
XM_010089304.2-0	MaMYB34	GT1-motif	GGTTAAT	1354	7	-	Avena sativa	light responsiveness
XM_010089304.2-0	MaMYB34	GT1-motif	GGTTAA	1355	6	-	Arabidopsis thaliana	light responsiveness
XM_010089423.1-0	MaMYB49	GT1-motif	GGTTAAT	1023	7	-	Avena sativa	light responsiveness
XM_010089423.1-0	MaMYB49	GT1-motif	GGTTAA	1024	6	-	Arabidopsis thaliana	light responsiveness
XM_010090747.2-0	MaMYB29	Sp1	GGGCGG	615	6	+	Oryza sativa	light responsiveness
XM_010090748.1-0	MaMYB30	GT1-motif	GGTTAAT	1453	7	+	Avena sativa	light responsiveness
XM_010090748.1-0	MaMYB30	3-AF1 binding site	TAAGAGAGGAA	1851	10	+	Solanum tuberosum	light responsiveness
XM_010091191.1-0	MaMYB17	GT1-motif	GGTTAAT	958	7	-	Avena sativa	light responsiveness
XM_010091191.1-0	MaMYB17	GT1-motif	GGTTAA	959	6	-	Arabidopsis thaliana	light responsiveness
XM_010091826.1-0	MaMYB99	GT1-motif	GGTTAA	1713	6	+	Arabidopsis thaliana	light responsiveness
XM_010092543.2-0	MaMYB35	GT1-motif	GGTTAA	561	6	-	Arabidopsis thaliana	light responsiveness
XM_010092543.2-0	MaMYB35	GT1-motif	GGTTAA	1304	6	+	Arabidopsis thaliana	light responsiveness
XM_010093212.2-0	MaMYB90	GT1-motif	GGTTAAT	266	7	-	Avena sativa	light responsiveness
XM_010093212.2-0	MaMYB90	GT1-motif	GGTTAA	267	6	-	Arabidopsis thaliana	light responsiveness
XM_010093212.2-0	MaMYB90	GT1-motif	GGTTAAT	1349	7	+	Avena sativa	light responsiveness
XM_010093212.2-0	MaMYB90	GT1-motif	GGTTAAT	1399	7	+	Avena sativa	light responsiveness
XM_010093624.1-0	MaMYB9	GT1-motif	GGTTAAT	1666	7	-	Avena sativa	light responsiveness
XM_010093624.1-0	MaMYB9	GT1-motif	GGTTAA	1667	6	-	Arabidopsis thaliana	light responsiveness
XM_010093881.2-0	MaMYB79	GT1-motif	GGTTAA	1823	6	+	Arabidopsis thaliana	light responsiveness
XM_010093881.2-0	MaMYB79	GT1-motif	GGTTAA	1825	6	-	Arabidopsis thaliana	light responsiveness
XM_010094172.2-0	MaMYB26	GT1-motif	GGTTAAT	239	7	+	Avena sativa	light responsiveness
XM_010094172.2-0	MaMYB26	GT1-motif	GGTTAAT	490	7	-	Avena sativa	light responsiveness
XM_010094172.2-0	MaMYB26	GT1-motif	GGTTAA	491	6	-	Arabidopsis thaliana	light responsiveness
XM_010094720.2-0	MaMYB86	GT1-motif	GGTTAA	178	6	+	Arabidopsis thaliana	light responsiveness
XM_010094720.2-0	MaMYB86	GT1-motif	GGTTAA	507	6	-	Arabidopsis thaliana	light responsiveness
XM_010094720.2-0	MaMYB86	GT1-motif	GGTTAA	1605	6	-	Arabidopsis thaliana	light responsiveness
XM_010095287.2-0	MaMYB92	GT1-motif	GGTTAA	904	6	+	Arabidopsis thaliana	light responsiveness
XM_010095287.2-0	MaMYB92	GT1-motif	GGTTAA	906	6	-	Arabidopsis thaliana	light responsiveness
XM_010095287.2-0	MaMYB92	GT1-motif	GGTTAAT	1530	7	-	Avena sativa	light responsiveness
XM_010095287.2-0	MaMYB92	GT1-motif	GGTTAA	1531	6	-	Arabidopsis thaliana	light responsiveness
XM_010095290.1-0	MaMYB94	GT1-motif	GGTTAA	867	6	-	Arabidopsis thaliana	light responsiveness
XM_010095290.1-0	MaMYB94	GT1-motif	GGTTAAT	1080	7	-	Avena sativa	light responsiveness
XM_010095290.1-0	MaMYB94	GT1-motif	GGTTAA	1081	6	-	Arabidopsis thaliana	light responsiveness
XM_010095354.2-0	MaMYB31	GT1-motif	GGTTAAT	1217	7	+	Avena sativa	light responsiveness
XM_010095354.2-0	MaMYB31	GT1-motif	GTGTGTGAA	1672	9	+	Solanum tuberosum	light responsiveness
XM_010096110.2-0	MaMYB74	GT1-motif	GGTTAA	682	6	+	Arabidopsis thaliana	light responsiveness
XM_010096440.2-0	MaMYB95	GT1-motif	GGTTAA	768	6	-	Arabidopsis thaliana	light responsiveness
XM_010096440.2-0	MaMYB95	GT1-motif	GGTTAA	1343	6	-	Arabidopsis thaliana	light responsiveness
XM_010096440.2-0	MaMYB95	GT1-motif	GGTTAA	1867	6	-	Arabidopsis thaliana	light responsiveness
XM_010096997.2-0	MaMYB75	GT1-motif	GGTTAA	393	6	+	Arabidopsis thaliana	light responsiveness
XM_010096997.2-0	MaMYB75	Sp1	GGGCGG	1936	6	-	Oryza sativa	light responsiveness
XM_010097018.2-0	MaMYB33	GT1-motif	GGTTAA	490	6	-	Arabidopsis thaliana	light responsiveness
XM_010097018.2-0	MaMYB33	GT1-motif	GGTTAA	597	6	+	Arabidopsis thaliana	light responsiveness
XM_010097018.2-0	MaMYB33	Sp1	GGGCGG	171	6	+	Oryza sativa	light responsiveness
XM_010097551.1-0	MaMYB14	GT1-motif	GGTTAA	1503	6	+	Arabidopsis thaliana	light responsiveness
XM_010097551.1-0	MaMYB14	AAAC-motif	CAATCAAAACCT	1924	11	+	Spinacia oleracea	light responsiveness
XM_010097982.2-0	MaMYB78	GT1-motif	GGTTAA	1823	6	+	Arabidopsis thaliana	light responsiveness
XM_010097982.2-0	MaMYB78	GT1-motif	GGTTAA	1825	6	-	Arabidopsis thaliana	light responsiveness
XM_010098494.2-0	MaMYB48	GT1-motif	GGTTAA	135	6	+	Arabidopsis thaliana	light responsiveness
XM_010098494.2-0	MaMYB48	GT1-motif	GGTTAAT	201	7	-	Avena sativa	light responsiveness
XM_010098494.2-0	MaMYB48	GT1-motif	GGTTAA	202	6	-	Arabidopsis thaliana	light responsiveness
XM_010098494.2-0	MaMYB48	3-AF1 binding site	TAAGAGAGGAA	1075	10	-	Solanum tuberosum	light responsiveness
XM_010098494.2-0	MaMYB48	3-AF1 binding site	TAAGAGAGGAA	1359	10	+	Solanum tuberosum	light responsiveness
XM_010098494.2-0	MaMYB48	3-AF1 binding site	TAAGAGAGGAA	1898	10	-	Solanum tuberosum	light responsiveness
XM_010098599.2-0	MaMYB2	GT1-motif	GGTTAA	1186	6	-	Arabidopsis thaliana	light responsiveness
XM_010100055.1-0	MaMYB65	GT1-motif	GGTTAA	416	6	-	Arabidopsis thaliana	light responsiveness
XM_010100060.2-0	MaMYB66	GT1-motif	GGTTAAT	1179	7	-	Avena sativa	light responsiveness
XM_010100060.2-0	MaMYB66	GT1-motif	GGTTAA	1180	6	-	Arabidopsis thaliana	light responsiveness
XM_010100420.2-0	MaMYB57	4cl-CMA2b	TCTCACCAACCACA	116	13	-	Solanum tuberosum	light responsiveness
XM_010100420.2-0	MaMYB57	Sp1	GGGCGG	1396	6	-	Oryza sativa	light responsiveness
XM_010101109.2-0	MaMYB32	GT1-motif	GGTTAA	712	6	+	Arabidopsis thaliana	light responsiveness
XM_010101109.2-0	MaMYB32	GT1-motif	GGTTAA	1478	6	-	Arabidopsis thaliana	light responsiveness
XM_010101109.2-0	MaMYB32	GT1-motif	GGTTAAT	1885	7	-	Avena sativa	light responsiveness
XM_010101109.2-0	MaMYB32	GT1-motif	GGTTAA	1886	6	-	Arabidopsis thaliana	light responsiveness
XM_010101969.2-0	MaMYB3R3*	GT1-motif	GGTTAAT	1196	7	+	Avena sativa	light responsiveness
XM_010102159.2-0	MaMYB36	GT1-motif	GGTTAAT	378	7	-	Avena sativa	light responsiveness
XM_010102159.2-0	MaMYB36	GT1-motif	GGTTAA	379	6	-	Arabidopsis thaliana	light responsiveness
XM_010102159.2-0	MaMYB36	GT1-motif	GGTTAA	1357	6	+	Arabidopsis thaliana	light responsiveness
XM_010102159.2-0	MaMYB36	GT1-motif	GGTTAA	1754	6	-	Arabidopsis thaliana	light responsiveness
XM_010102309.2-0	MaMYB47	GT1-motif	GGTTAA	1873	6	-	Arabidopsis thaliana	light responsiveness
XM_010102407.2-0	MaMYB98	GT1-motif	GGTTAA	1926	6	-	Arabidopsis thaliana	light responsiveness
XM_010102795.2-0	MaMYB22	3-AF1 binding site	TAAGAGAGGAA	87	10	+	Solanum tuberosum	light responsiveness
XM_010102795.2-0	MaMYB22	3-AF1 binding site	TAAGAGAGGAA	789	10	-	Solanum tuberosum	light responsiveness
XM_010102795.2-0	MaMYB22	3-AF1 binding site	TAAGAGAGGAA	1354	10	-	Solanum tuberosum	light responsiveness
XM_010102795.2-0	MaMYB22	GT1-motif	GGTTAAT	611	7	-	Avena sativa	light responsiveness
XM_010102795.2-0	MaMYB22	GT1-motif	GGTTAA	612	6	-	Arabidopsis thaliana	light responsiveness
XM_010103323.2-0	MaMYB46	GT1-motif	GGTTAA	840	6	+	Arabidopsis thaliana	light responsiveness
XM_010103448.2-0	MaMYB3	Sp1	GGGCGG	1798	6	+	Oryza sativa	light responsiveness
XM_010103448.2-0	MaMYB3	GT1-motif	GGTTAA	363	6	+	Arabidopsis thaliana	light responsiveness
XM_010103448.2-0	MaMYB3	GT1-motif	GGTTAAT	1994	7	-	Avena sativa	light responsiveness
XM_010103448.2-0	MaMYB3	GT1-motif	GGTTAA	1995	6	-	Arabidopsis thaliana	light responsiveness
XM_010103548.2-0	MaMYB27	GT1-motif	GGTTAAT	1058	7	+	Avena sativa	light responsiveness
XM_010104038.2-0	MaMYB72	GT1-motif	GGTTAAT	860	7	+	Avena sativa	light responsiveness
XM_010104189.2-0	MaMYB87	GT1-motif	GGTTAAT	315	7	-	Avena sativa	light responsiveness
XM_010104189.2-0	MaMYB87	GT1-motif	GGTTAA	316	6	-	Arabidopsis thaliana	light responsiveness
XM_010104708.2-0	MaMYB5	GT1-motif	GTGTGTGAA	492	9	-	Solanum tuberosum	light responsiveness
XM_010104708.2-0	MaMYB5	GT1-motif	GGTTAA	1240	6	-	Arabidopsis thaliana	light responsiveness
XM_010105643.1-0	MaMYB60	GT1-motif	GGTTAA	301	6	+	Arabidopsis thaliana	light responsiveness
XM_010105643.1-0	MaMYB60	GT1-motif	GTGTGTGAA	854	9	-	Solanum tuberosum	light responsiveness
XM_010105981.2-0	MaMYB55	GT1-motif	GGTTAAT	183	7	+	Avena sativa	light responsiveness
XM_010105981.2-0	MaMYB55	GT1-motif	GGTTAA	1090	6	-	Arabidopsis thaliana	light responsiveness
XM_010105981.2-0	MaMYB55	3-AF1 binding site	TAAGAGAGGAA	1830	10	-	Solanum tuberosum	light responsiveness
XM_010106175.2-0	MaMYB59	3-AF1 binding site	TAAGAGAGGAA	1899	10	-	Solanum tuberosum	light responsiveness
XM_010106175.2-0	MaMYB59	3-AF1 binding site	TAAGAGAGGAA	1975	10	-	Solanum tuberosum	light responsiveness
XM_010106175.2-0	MaMYB59	GT1-motif	GGTTAAT	1549	7	-	Avena sativa	light responsiveness
XM_010106175.2-0	MaMYB59	GT1-motif	GGTTAA	1550	6	-	Arabidopsis thaliana	light responsiveness
XM_010106363.1-0	MaMYB68	3-AF1 binding site	TAAGAGAGGAA	1752	10	+	Solanum tuberosum	light responsiveness
XM_010106919.2-0	MaMYB44	3-AF1 binding site	TAAGAGAGGAA	624	10	-	Solanum tuberosum	light responsiveness
XM_010107327.2-0	MaMYB10	GT1-motif	GGTTAA	1326	6	-	Arabidopsis thaliana	light responsiveness
XM_010107327.2-0	MaMYB10	GT1-motif	GGTTAA	1363	6	-	Arabidopsis thaliana	light responsiveness
XM_010107793.2-0	MaMYB24	GT1-motif	GGTTAA	801	6	+	Arabidopsis thaliana	light responsiveness
XM_010109134.2-0	MaMYB21	GT1-motif	GGTTAA	216	6	-	Arabidopsis thaliana	light responsiveness
XM_010109686.1-0	MaMYB51	3-AF1 binding site	TAAGAGAGGAA	465	10	+	Solanum tuberosum	light responsiveness
XM_010109686.1-0	MaMYB51	3-AF1 binding site	TAAGAGAGGAA	1474	10	-	Solanum tuberosum	light responsiveness
XM_010109686.1-0	MaMYB51	GT1-motif	GGTTAA	365	6	-	Arabidopsis thaliana	light responsiveness
XM_010109686.1-0	MaMYB51	GT1-motif	GGTTAA	1503	6	-	Arabidopsis thaliana	light responsiveness
XM_010110380.2-0	MaMYB102	GT1-motif	GGTTAAT	351	7	-	Avena sativa	light responsiveness
XM_010110380.2-0	MaMYB102	GT1-motif	GGTTAA	352	6	-	Arabidopsis thaliana	light responsiveness
XM_010110380.2-0	MaMYB102	GT1-motif	GGTTAA	607	6	-	Arabidopsis thaliana	light responsiveness
XM_010110380.2-0	MaMYB102	GT1-motif	GGTTAA	810	6	-	Arabidopsis thaliana	light responsiveness
XM_010110380.2-0	MaMYB102	GT1-motif	GGTTAA	1046	6	+	Arabidopsis thaliana	light responsiveness
XM_010110380.2-0	MaMYB102	GT1-motif	GGTTAA	1066	6	+	Arabidopsis thaliana	light responsiveness
XM_010110492.1-0	MaMYB7	GT1-motif	GGTTAAT	1789	7	-	Avena sativa	light responsiveness
XM_010110492.1-0	MaMYB7	GT1-motif	GGTTAA	1790	6	-	Arabidopsis thaliana	light responsiveness
XM_010110683.2-0	MaMYB18	3-AF1 binding site	TAAGAGAGGAA	1332	10	+	Solanum tuberosum	light responsiveness
XM_010110683.2-0	MaMYB18	GT1-motif	GGTTAAT	818	7	-	Avena sativa	light responsiveness
XM_010110683.2-0	MaMYB18	GT1-motif	GGTTAA	819	6	-	Arabidopsis thaliana	light responsiveness
XM_010110683.2-0	MaMYB18	GT1-motif	GGTTAAT	1987	7	+	Avena sativa	light responsiveness
XM_010111130.2-0	MaMYB63	GT1-motif	GGTTAA	76	6	-	Arabidopsis thaliana	light responsiveness
XM_010113162.2-0	MaMYB3R1	Sp1	GGGCGG	1468	6	-	Oryza sativa	light responsiveness
XM_010113162.2-0	MaMYB3R1	GT1-motif	GGTTAA	1727	6	-	Arabidopsis thaliana	light responsiveness
XM_010113341.1-0	MaMYB6	GT1-motif	GGTTAA	921	6	+	Arabidopsis thaliana	light responsiveness
XM_010113527.1-0	MaMYB70	GT1-motif	GGTTAA	1661	6	-	Arabidopsis thaliana	light responsiveness
XM_010113729.2-0	MaMYB101	GT1-motif	GGTTAAT	1536	7	-	Avena sativa	light responsiveness
XM_010113729.2-0	MaMYB101	GT1-motif	GGTTAA	1537	6	-	Arabidopsis thaliana	light responsiveness
XM_010113928.1-2	MaMYB82	Sp1	GGGCGG	366	6	-	Oryza sativa	light responsiveness
XM_010113928.1-2	MaMYB82	Sp1	GGGCGG	430	6	-	Oryza sativa	light responsiveness
XM_010113928.1-2	MaMYB82	GT1-motif	GGTTAAT	135	7	+	Avena sativa	light responsiveness
XM_010113928.1-2	MaMYB82	GT1-motif	GGTTAA	351	6	-	Arabidopsis thaliana	light responsiveness
XM_010113928.1-2	MaMYB82	GT1-motif	GCGGTAATT	425	9	-	Oryza sativa	light responsiveness
XM_010113928.1-2	MaMYB82	GT1-motif	GGTTAAT	1260	7	-	Avena sativa	light responsiveness
XM_010113928.1-2	MaMYB82	GT1-motif	GGTTAA	1261	6	-	Arabidopsis thaliana	light responsiveness
XM_010114611.2-0	MaMYB69	GT1-motif	GGTTAA	1446	6	-	Arabidopsis thaliana	light responsiveness
XM_010114611.2-0	MaMYB69	GT1-motif	GGTTAA	1501	6	-	Arabidopsis thaliana	light responsiveness
XM_010114811.2-0	MaMYB56	Sp1	GGGCGG	1396	6	-	Oryza sativa	light responsiveness
XM_010114811.2-0	MaMYB56	4cl-CMA2b	TCTCACCAACCACA	116	13	-	Solanum tuberosum	light responsiveness
XM_010114867.1-0	MaMYB12	Sp1	GGGCGG	154	6	+	Oryza sativa	light responsiveness
XM_010114867.1-0	MaMYB12	GT1-motif	GGTTAAT	651	7	+	Avena sativa	light responsiveness
XM_024163552.1-0	MaMYB28	GT1-motif	GGTTAAT	1309	7	+	Avena sativa	light responsiveness
XM_024163802.1-0	MaMYB93*	GT1-motif	GGTTAA	256	6	-	Arabidopsis thaliana	light responsiveness
XM_024163802.1-0	MaMYB93*	GT1-motif	GGTTAA	794	6	+	Arabidopsis thaliana	light responsiveness
XM_024164211.1-0	MaMYB42	GT1-motif	GGTTAA	1474	6	-	Arabidopsis thaliana	light responsiveness
XM_024164211.1-0	MaMYB42	GT1-motif	GGTTAA	1925	6	-	Arabidopsis thaliana	light responsiveness
XM_024164629.1-0	MaMYB67	3-AF1 binding site	TAAGAGAGGAA	1823	10	-	Solanum tuberosum	light responsiveness
XM_024164629.1-0	MaMYB67	GT1-motif	GGTTAA	1676	6	-	Arabidopsis thaliana	light responsiveness
XM_024165579.1-0	MaMYB37	GT1-motif	GGTTAAT	305	7	+	Avena sativa	light responsiveness
XM_024165579.1-0	MaMYB37	GT1-motif	GGTTAA	330	6	+	Arabidopsis thaliana	light responsiveness
XM_024165579.1-0	MaMYB37	GT1-motif	GGTTAA	332	6	-	Arabidopsis thaliana	light responsiveness
XM_024165579.1-0	MaMYB37	GT1-motif	GGTTAA	1743	6	+	Arabidopsis thaliana	light responsiveness
XM_024166062.1-0	MaMYB64	3-AF1 binding site	TAAGAGAGGAA	441	10	+	Solanum tuberosum	light responsiveness
XM_024166062.1-0	MaMYB64	GT1-motif	GGTTAA	1587	6	+	Arabidopsis thaliana	light responsiveness
XM_024166534.1-0	MaMYB13	GT1-motif	GGTTAA	548	6	-	Arabidopsis thaliana	light responsiveness
XM_024166534.1-0	MaMYB13	GT1-motif	GGTTAA	1744	6	-	Arabidopsis thaliana	light responsiveness
XM_024167239.1-0	MaMYB45	GT1-motif	GGTTAA	1538	6	+	Arabidopsis thaliana	light responsiveness
XM_024167771.1-0	MaMYB96	GT1-motif	GGTTAA	290	6	+	Arabidopsis thaliana	light responsiveness
XM_024167771.1-0	MaMYB96	GT1-motif	GGTTAA	411	6	+	Arabidopsis thaliana	light responsiveness
XM_024167771.1-0	MaMYB96	GT1-motif	GGTTAA	1910	6	+	Arabidopsis thaliana	light responsiveness
XM_024168743.1-0	MaMYB89	AAAC-motif	CAATCAAAACCT	852	11	-	Spinacia oleracea	light responsiveness
XM_024168743.1-0	MaMYB89	GT1-motif	GGTTAA	1001	6	+	Arabidopsis thaliana	light responsiveness
XM_024170237.1-0	MaMYB85	GT1-motif	GGTTAA	624	6	+	Arabidopsis thaliana	light responsiveness
XM_024172597.1-0	MaMYB84	GT1-motif	GGTTAA	961	6	+	Arabidopsis thaliana	light responsiveness
XM_024172597.1-0	MaMYB84	GT1-motif	GGTTAA	1142	6	+	Arabidopsis thaliana	light responsiveness
XM_024172597.1-0	MaMYB84	GT1-motif	GGTTAA	1822	6	+	Arabidopsis thaliana	light responsiveness
XM_024175470.1-0	MaMYB3R1	GT1-motif	GGTTAA	1727	6	-	Arabidopsis thaliana	light responsiveness
XM_024175470.1-0	MaMYB3R1	Sp1	GGGCGG	1468	6	-	Oryza sativa	light responsiveness
XM_024176567.1-0	MaMYB80	GT1-motif	GGTTAA	1823	6	+	Arabidopsis thaliana	light responsiveness
XM_024176567.1-0	MaMYB80	GT1-motif	GGTTAA	1825	6	-	Arabidopsis thaliana	light responsiveness
augTM-XM_010095104.2-0	MaMYB39	GT1-motif	GGTTAA	744	6	+	Arabidopsis thaliana	light responsiveness
augTM-XM_010095104.2-0	MaMYB39	GT1-motif	GGTTAAT	1340	7	+	Avena sativa	light responsiveness
augTM-XM_024162444.1-0	MaMYB91	GT1-motif	GGTTAA	1603	6	+	Arabidopsis thaliana	light responsiveness
augTM-XM_024168601.1-0	MaMYB61	GT1-motif	GGTTAA	1782	6	-	Arabidopsis thaliana	light responsiveness
augTM-XM_024170888.1-0	MaMYB58	GT1-motif	GGTTAAT	1556	7	-	Avena sativa	light responsiveness
augTM-XM_024170888.1-0	MaMYB58	GT1-motif	GGTTAA	1557	6	-	Arabidopsis thaliana	light responsiveness
augTM-XM_024171028.1-0	MaMYB43	GT1-motif	GGTTAAT	187	7	+	Avena sativa	light responsiveness
augTM-XM_024174325.1-0	MaMYB81	Sp1	GGGCGG	1211	6	+	Oryza sativa	light responsiveness
augTM-XM_024174325.1-0	MaMYB81	GT1-motif	GGTTAAT	826	7	-	Avena sativa	light responsiveness
augTM-XM_024174325.1-0	MaMYB81	GT1-motif	GGTTAA	827	6	-	Arabidopsis thaliana	light responsiveness
augTM-XM_024174325.1-0	MaMYB81	GT1-motif	GGTTAA	1743	6	+	Arabidopsis thaliana	light responsiveness
augTM-XM_024176549.1-0	MaMYB3R4*	GT1-motif	GGTTAA	161	6	+	Arabidopsis thaliana	light responsiveness
XM_010088504.2-0	MaMYB54	G-Box	CACGTG	1209	6	-	Pisum sativum	light responsiveness
XM_010088504.2-0	MaMYB54	G-box	ACACGTGT	1208	8	-	Brassica napus	light responsiveness
XM_010088504.2-0	MaMYB54	G-box	CACGTG	1209	6	-	Arabidopsis thaliana	light responsiveness
XM_010088504.2-0	MaMYB54	G-box	TACGTG	1711	6	-	Arabidopsis thaliana	light responsiveness
XM_010088506.2-0	MaMYB53	G-box	TACGTG	1382	6	+	Arabidopsis thaliana	light responsiveness
XM_010088506.2-0	MaMYB53	G-box	CACGAC	1517	6	+	Zea mays	light responsiveness
XM_010088506.2-0	MaMYB53	G-Box	CACGTT	1145	6	+	Pisum sativum	light responsiveness
XM_010088507.2-0	MaMYB52	G-Box	CACGTT	1243	6	-	Pisum sativum	light responsiveness
XM_010088507.2-0	MaMYB52	G-Box	CACGTT	1785	6	+	Pisum sativum	light responsiveness
XM_010088507.2-0	MaMYB52	G-box	TACGTG	1531	6	+	Arabidopsis thaliana	light responsiveness
XM_010089162.2-0	MaMYB19	G-Box	CACGTT	1037	6	-	Pisum sativum	light responsiveness
XM_010089162.2-0	MaMYB19	G-Box	CACGTT	1635	6	+	Pisum sativum	light responsiveness
XM_010089162.2-0	MaMYB19	G-box	CACGTC	310	6	-	Zea mays	light responsiveness
XM_010089162.2-0	MaMYB19	G-box	CACGTC	873	6	+	Zea mays	light responsiveness
XM_010089162.2-0	MaMYB19	G-box	CACGTC	1068	6	-	Zea mays	light responsiveness
XM_010089162.2-0	MaMYB19	G-box	TAACACGTAG	1549	9	+	Brassica oleracea	light responsiveness
XM_010089162.2-0	MaMYB19	G-box	TACGTG	1552	6	-	Arabidopsis thaliana	light responsiveness
XM_010089304.2-0	MaMYB34	G-box	TAACACGTAG	434	9	-	Brassica oleracea	light responsiveness
XM_010089304.2-0	MaMYB34	G-box	CACGTC	1870	6	+	Zea mays	light responsiveness
XM_010089423.1-0	MaMYB49	G-Box	CACGTT	137	6	+	Pisum sativum	light responsiveness
XM_010089423.1-0	MaMYB49	G-Box	CACGTG	1550	6	-	Pisum sativum	light responsiveness
XM_010089423.1-0	MaMYB49	G-box	TAAACGTG	137	8	-	Brassica oleracea	light responsiveness
XM_010089423.1-0	MaMYB49	G-box	CACGTC	1318	6	-	Zea mays	light responsiveness
XM_010089423.1-0	MaMYB49	G-box	ACACGTGT	1549	8	-	Brassica napus	light responsiveness
XM_010089423.1-0	MaMYB49	G-box	CACGTG	1550	6	-	Arabidopsis thaliana	light responsiveness
XM_010090747.2-0	MaMYB29	G-Box	CACGTT	942	6	-	Pisum sativum	light responsiveness
XM_010090748.1-0	MaMYB30	G-Box	CACGTT	1580	6	-	Pisum sativum	light responsiveness
XM_010090748.1-0	MaMYB30	G-box	TAACACGTAG	1474	9	+	Brassica oleracea	light responsiveness
XM_010090748.1-0	MaMYB30	G-box	TACGTG	1477	6	-	Arabidopsis thaliana	light responsiveness
XM_010090748.1-0	MaMYB30	G-box	TACGTG	1644	6	+	Arabidopsis thaliana	light responsiveness
XM_010090748.1-0	MaMYB30	G-box	TACGTG	1659	6	+	Arabidopsis thaliana	light responsiveness
XM_010091826.1-0	MaMYB99	G-Box	CACGTG	1293	6	-	Pisum sativum	light responsiveness
XM_010091826.1-0	MaMYB99	G-box	CACGTG	1293	6	-	Arabidopsis thaliana	light responsiveness
XM_010092030.2-0	MaMYB76	G-Box	CACGTT	842	6	+	Pisum sativum	light responsiveness
XM_010092030.2-0	MaMYB76	G-box	TACGTG	1441	6	+	Arabidopsis thaliana	light responsiveness
XM_010092543.2-0	MaMYB35	G-Box	CACGTT	903	6	+	Pisum sativum	light responsiveness
XM_010092543.2-0	MaMYB35	G-box	GCCACGTGGA	901	9	+	Arabidopsis thaliana	light responsiveness
XM_010092543.2-0	MaMYB35	G-box	TACGTG	1448	6	-	Arabidopsis thaliana	light responsiveness
XM_010092543.2-0	MaMYB35	G-box	CACGAC	1847	6	-	Zea mays	light responsiveness
XM_010093013.2-0	MaMYB25*	G-box	CACGTC	1098	6	+	Zea mays	light responsiveness
XM_010093013.2-0	MaMYB25*	G-box	CACGTC	1188	6	+	Zea mays	light responsiveness
XM_010093013.2-0	MaMYB25*	G-box	CACGTC	1252	6	+	Zea mays	light responsiveness
XM_010093013.2-0	MaMYB25*	G-box	TACGTG	1259	6	-	Arabidopsis thaliana	light responsiveness
XM_010093013.2-0	MaMYB25*	G-box	CACGAC	1688	6	+	Zea mays	light responsiveness
XM_010093212.2-0	MaMYB90	G-Box	CACGTT	724	6	-	Pisum sativum	light responsiveness
XM_010093212.2-0	MaMYB90	G-box	TACGTG	1002	6	+	Arabidopsis thaliana	light responsiveness
XM_010093212.2-0	MaMYB90	G-box	TACGTG	1116	6	+	Arabidopsis thaliana	light responsiveness
XM_010093624.1-0	MaMYB9	G-box	CACGTC	495	6	+	Zea mays	light responsiveness
XM_010093624.1-0	MaMYB9	G-box	CACGTG	500	6	+	Arabidopsis thaliana	light responsiveness
XM_010093624.1-0	MaMYB9	G-box	CACGTG	560	6	+	Arabidopsis thaliana	light responsiveness
XM_010093624.1-0	MaMYB9	G-box	TACGTG	660	6	+	Arabidopsis thaliana	light responsiveness
XM_010093624.1-0	MaMYB9	G-Box	CACGTG	500	6	+	Pisum sativum	light responsiveness
XM_010093624.1-0	MaMYB9	G-Box	CACGTG	560	6	+	Pisum sativum	light responsiveness
XM_010093881.2-0	MaMYB79	G-box	CACGAC	67	6	-	Zea mays	light responsiveness
XM_010093881.2-0	MaMYB79	G-box	TAAACGTG	399	8	+	Brassica oleracea	light responsiveness
XM_010093881.2-0	MaMYB79	G-box	CACGTC	420	6	-	Zea mays	light responsiveness
XM_010093881.2-0	MaMYB79	G-box	CACGTG	472	6	+	Arabidopsis thaliana	light responsiveness
XM_010093881.2-0	MaMYB79	G-box	CACGTC	801	6	+	Zea mays	light responsiveness
XM_010093881.2-0	MaMYB79	G-box	CACGTC	1129	6	-	Zea mays	light responsiveness
XM_010093881.2-0	MaMYB79	G-box	CACGAC	1392	6	+	Zea mays	light responsiveness
XM_010093881.2-0	MaMYB79	G-box	TACGTG	1483	6	-	Arabidopsis thaliana	light responsiveness
XM_010093881.2-0	MaMYB79	G-box	TACGTG	1731	6	+	Arabidopsis thaliana	light responsiveness
XM_010093881.2-0	MaMYB79	G-Box	CACGTT	401	6	-	Pisum sativum	light responsiveness
XM_010093881.2-0	MaMYB79	G-Box	CACGTG	472	6	+	Pisum sativum	light responsiveness
XM_010094087.2-0	MaMYB1	G-box	CACGAC	1190	6	-	Zea mays	light responsiveness
XM_010094172.2-0	MaMYB26	G-Box	CACGTT	1205	6	-	Pisum sativum	light responsiveness
XM_010094172.2-0	MaMYB26	G-box	CACGTC	332	6	+	Zea mays	light responsiveness
XM_010094720.2-0	MaMYB86	G-Box	CACGTT	1121	6	-	Pisum sativum	light responsiveness
XM_010094720.2-0	MaMYB86	G-Box	CACGTG	1267	6	-	Pisum sativum	light responsiveness
XM_010094720.2-0	MaMYB86	G-Box	CACGTG	1333	6	-	Pisum sativum	light responsiveness
XM_010094720.2-0	MaMYB86	G-Box	CACGTT	1530	6	+	Pisum sativum	light responsiveness
XM_010094720.2-0	MaMYB86	G-Box	CACGTT	1861	6	-	Pisum sativum	light responsiveness
XM_010094720.2-0	MaMYB86	G-box	CACGTG	1267	6	-	Arabidopsis thaliana	light responsiveness
XM_010094720.2-0	MaMYB86	G-box	CACGTG	1333	6	-	Arabidopsis thaliana	light responsiveness
XM_010094720.2-0	MaMYB86	G-box	TAAACGTG	1859	8	+	Brassica oleracea	light responsiveness
XM_010095287.2-0	MaMYB92	G-Box	CACGTT	1570	6	-	Pisum sativum	light responsiveness
XM_010095287.2-0	MaMYB92	G-box	CACGAC	791	6	+	Zea mays	light responsiveness
XM_010095290.1-0	MaMYB94	G-Box	TCCACATGGCA	567	10	+	Triticum aestivum	light responsiveness
XM_010095290.1-0	MaMYB94	G-Box	CACGTG	1503	6	-	Pisum sativum	light responsiveness
XM_010095290.1-0	MaMYB94	G-box	TACGTG	508	6	-	Arabidopsis thaliana	light responsiveness
XM_010095290.1-0	MaMYB94	G-box	CACGAC	788	6	-	Zea mays	light responsiveness
XM_010095290.1-0	MaMYB94	G-box	CACGTG	1503	6	-	Arabidopsis thaliana	light responsiveness
XM_010095354.2-0	MaMYB31	G-Box	CACGTT	1296	6	-	Pisum sativum	light responsiveness
XM_010095354.2-0	MaMYB31	G-box	CACGTC	33	6	-	Zea mays	light responsiveness
XM_010095354.2-0	MaMYB31	G-box	TACGTG	1290	6	-	Arabidopsis thaliana	light responsiveness
XM_010095354.2-0	MaMYB31	G-box	TAAACGTG	1294	8	+	Brassica oleracea	light responsiveness
XM_010096997.2-0	MaMYB75	G-box	TACGTG	221	6	-	Arabidopsis thaliana	light responsiveness
XM_010096997.2-0	MaMYB75	G-box	CACGAC	1632	6	-	Zea mays	light responsiveness
XM_010096997.2-0	MaMYB75	G-box	CACGAC	1733	6	-	Zea mays	light responsiveness
XM_010096997.2-0	MaMYB75	G-box	CACGTC	1953	6	+	Zea mays	light responsiveness
XM_010096997.2-0	MaMYB75	G-Box	CACGTT	1656	6	-	Pisum sativum	light responsiveness
XM_010097018.2-0	MaMYB33	G-Box	CACGTT	534	6	-	Pisum sativum	light responsiveness
XM_010097551.1-0	MaMYB14	G-box	TACGTG	415	6	-	Arabidopsis thaliana	light responsiveness
XM_010097551.1-0	MaMYB14	G-box	TAAACGTG	911	8	+	Brassica oleracea	light responsiveness
XM_010097551.1-0	MaMYB14	G-box	TACGTG	924	6	-	Arabidopsis thaliana	light responsiveness
XM_010097551.1-0	MaMYB14	G-box	GCCACGTGGA	1636	9	-	Arabidopsis thaliana	light responsiveness
XM_010097551.1-0	MaMYB14	G-box	GCCACGTGGA	1792	9	-	Arabidopsis thaliana	light responsiveness
XM_010097551.1-0	MaMYB14	G-box	ACACGTGGC	1793	9	+	Brassica napus	light responsiveness
XM_010097551.1-0	MaMYB14	G-box	CACGTG	1794	6	-	Arabidopsis thaliana	light responsiveness
XM_010097551.1-0	MaMYB14	G-Box	CACGTT	913	6	-	Pisum sativum	light responsiveness
XM_010097551.1-0	MaMYB14	G-Box	CACGTT	1638	6	-	Pisum sativum	light responsiveness
XM_010097551.1-0	MaMYB14	G-Box	CACGTG	1794	6	-	Pisum sativum	light responsiveness
XM_010097558.2-2	MaMYB15	G-Box	CACGTGAAA	1638	9	-	Pisum sativum	light responsiveness
XM_010097558.2-2	MaMYB15	G-Box	CACGTG	1641	6	-	Pisum sativum	light responsiveness
XM_010097558.2-2	MaMYB15	G-Box	CACGTT	1878	6	+	Pisum sativum	light responsiveness
XM_010097558.2-2	MaMYB15	G-box	TACGTG	1438	6	+	Arabidopsis thaliana	light responsiveness
XM_010097558.2-2	MaMYB15	G-box	TACGTG	1512	6	+	Arabidopsis thaliana	light responsiveness
XM_010097558.2-2	MaMYB15	G-box	CACGTG	1641	6	-	Arabidopsis thaliana	light responsiveness
XM_010097982.2-0	MaMYB78	G-Box	CACGTT	401	6	-	Pisum sativum	light responsiveness
XM_010097982.2-0	MaMYB78	G-Box	CACGTG	472	6	+	Pisum sativum	light responsiveness
XM_010097982.2-0	MaMYB78	G-box	CACGAC	67	6	-	Zea mays	light responsiveness
XM_010097982.2-0	MaMYB78	G-box	TAAACGTG	399	8	+	Brassica oleracea	light responsiveness
XM_010097982.2-0	MaMYB78	G-box	CACGTC	420	6	-	Zea mays	light responsiveness
XM_010097982.2-0	MaMYB78	G-box	CACGTG	472	6	+	Arabidopsis thaliana	light responsiveness
XM_010097982.2-0	MaMYB78	G-box	CACGTC	801	6	+	Zea mays	light responsiveness
XM_010097982.2-0	MaMYB78	G-box	CACGTC	1129	6	-	Zea mays	light responsiveness
XM_010097982.2-0	MaMYB78	G-box	CACGAC	1392	6	+	Zea mays	light responsiveness
XM_010097982.2-0	MaMYB78	G-box	TACGTG	1483	6	-	Arabidopsis thaliana	light responsiveness
XM_010097982.2-0	MaMYB78	G-box	TACGTG	1731	6	+	Arabidopsis thaliana	light responsiveness
XM_010098494.2-0	MaMYB48	G-Box	CACGTT	1438	6	+	Pisum sativum	light responsiveness
XM_010098494.2-0	MaMYB48	G-box	TACGTG	1423	6	+	Arabidopsis thaliana	light responsiveness
XM_010098494.2-0	MaMYB48	G-box	CACGTC	1729	6	+	Zea mays	light responsiveness
XM_010098599.2-0	MaMYB2	G-box	CACGTC	287	6	-	Zea mays	light responsiveness
XM_010100055.1-0	MaMYB65	G-Box	CACGTT	1492	6	-	Pisum sativum	light responsiveness
XM_010100060.2-0	MaMYB66	G-Box	CACGTG	61	6	+	Pisum sativum	light responsiveness
XM_010100060.2-0	MaMYB66	G-Box	CACGTT	1167	6	-	Pisum sativum	light responsiveness
XM_010100060.2-0	MaMYB66	G-box	CACGTG	61	6	+	Arabidopsis thaliana	light responsiveness
XM_010100060.2-0	MaMYB66	G-box	CACGTC	682	6	+	Zea mays	light responsiveness
XM_010100420.2-0	MaMYB57	G-box	CACGTG	208	6	+	Arabidopsis thaliana	light responsiveness
XM_010100420.2-0	MaMYB57	G-box	TACGTG	245	6	+	Arabidopsis thaliana	light responsiveness
XM_010100420.2-0	MaMYB57	G-Box	CACGTG	208	6	+	Pisum sativum	light responsiveness
XM_010100949.2-0	MaMYB40	G-Box	CACGTT	217	6	+	Pisum sativum	light responsiveness
XM_010100949.2-0	MaMYB40	G-Box	CACGTT	267	6	+	Pisum sativum	light responsiveness
XM_010100949.2-0	MaMYB40	G-box	TACGTG	865	6	+	Arabidopsis thaliana	light responsiveness
XM_010100949.2-0	MaMYB40	G-box	TAACACGTAG	969	9	+	Brassica oleracea	light responsiveness
XM_010100949.2-0	MaMYB40	G-box	TACGTG	972	6	-	Arabidopsis thaliana	light responsiveness
XM_010100949.2-0	MaMYB40	G-box	CACGAC	1635	6	+	Zea mays	light responsiveness
XM_010101109.2-0	MaMYB32	G-Box	CACGTG	886	6	+	Pisum sativum	light responsiveness
XM_010101109.2-0	MaMYB32	G-box	TAACACGTAG	109	9	+	Brassica oleracea	light responsiveness
XM_010101109.2-0	MaMYB32	G-box	TACGTG	112	6	-	Arabidopsis thaliana	light responsiveness
XM_010101109.2-0	MaMYB32	G-box	CACGTG	886	6	+	Arabidopsis thaliana	light responsiveness
XM_010101969.2-0	MaMYB3R3*	G-box	TAAACGTG	448	8	+	Brassica oleracea	light responsiveness
XM_010101969.2-0	MaMYB3R3*	G-Box	CACGTT	450	6	-	Pisum sativum	light responsiveness
XM_010101969.2-0	MaMYB3R3*	G-Box	CACGTT	584	6	-	Pisum sativum	light responsiveness
XM_010102159.2-0	MaMYB36	G-box	TACGTG	609	6	-	Arabidopsis thaliana	light responsiveness
XM_010102159.2-0	MaMYB36	G-box	CACGAC	1528	6	+	Zea mays	light responsiveness
XM_010102159.2-0	MaMYB36	G-box	CACGAC	1646	6	+	Zea mays	light responsiveness
XM_010102309.2-0	MaMYB47	G-box	tgACACGTGGCA	403	11	+	Lycopersicon esculentum	light responsiveness
XM_010102309.2-0	MaMYB47	G-box	ACACGTGGC	405	9	+	Brassica napus	light responsiveness
XM_010102309.2-0	MaMYB47	G-box	CACGTG	406	6	+	Arabidopsis thaliana	light responsiveness
XM_010102309.2-0	MaMYB47	G-box	TACGTG	1863	6	-	Arabidopsis thaliana	light responsiveness
XM_010102309.2-0	MaMYB47	G-Box	CACGTG	406	6	+	Pisum sativum	light responsiveness
XM_010102309.2-0	MaMYB47	G-Box	CACGTT	583	6	-	Pisum sativum	light responsiveness
XM_010102309.2-0	MaMYB47	G-Box	CACGTT	1779	6	+	Pisum sativum	light responsiveness
XM_010102407.2-0	MaMYB98	G-box	TACGTG	809	6	-	Arabidopsis thaliana	light responsiveness
XM_010102407.2-0	MaMYB98	G-box	TACGTG	888	6	-	Arabidopsis thaliana	light responsiveness
XM_010102795.2-0	MaMYB22	G-box	ACACGTGT	529	8	+	Brassica napus	light responsiveness
XM_010102795.2-0	MaMYB22	G-box	CACGTG	530	6	+	Arabidopsis thaliana	light responsiveness
XM_010102795.2-0	MaMYB22	G-box	CACGAC	617	6	+	Zea mays	light responsiveness
XM_010102795.2-0	MaMYB22	G-box	CACGTG	977	6	+	Arabidopsis thaliana	light responsiveness
XM_010102795.2-0	MaMYB22	G-Box	CACGTG	530	6	+	Pisum sativum	light responsiveness
XM_010102795.2-0	MaMYB22	G-Box	CACGTG	977	6	+	Pisum sativum	light responsiveness
XM_010103323.2-0	MaMYB46	G-box	TACGTG	1250	6	-	Arabidopsis thaliana	light responsiveness
XM_010103368.2-0	MaMYB62	G-box	ACACGTGT	751	8	+	Brassica napus	light responsiveness
XM_010103368.2-0	MaMYB62	G-box	CACGTG	752	6	+	Arabidopsis thaliana	light responsiveness
XM_010103368.2-0	MaMYB62	G-box	TACGTG	1649	6	+	Arabidopsis thaliana	light responsiveness
XM_010103368.2-0	MaMYB62	G-Box	CACGTG	752	6	+	Pisum sativum	light responsiveness
XM_010103368.2-0	MaMYB62	G-Box	CACGTT	1131	6	+	Pisum sativum	light responsiveness
XM_010103448.2-0	MaMYB3	G-box	CCACGTAA	817	8	-	Brassica napus	light responsiveness
XM_010103448.2-0	MaMYB3	G-box	TACGTG	818	6	+	Arabidopsis thaliana	light responsiveness
XM_010103448.2-0	MaMYB3	G-box	TACGTG	1519	6	+	Arabidopsis thaliana	light responsiveness
XM_010103448.2-0	MaMYB3	G-box	CACGTC	1774	6	+	Zea mays	light responsiveness
XM_010103448.2-0	MaMYB3	G-box	TACGTG	1873	6	-	Arabidopsis thaliana	light responsiveness
XM_010103548.2-0	MaMYB27	G-Box	CACGTT	1630	6	+	Pisum sativum	light responsiveness
XM_010103548.2-0	MaMYB27	G-box	CACGTC	466	6	-	Zea mays	light responsiveness
XM_010103934.2-0	MaMYB71	G-Box	CACGTT	1104	6	-	Pisum sativum	light responsiveness
XM_010103934.2-0	MaMYB71	G-Box	CACGTT	1230	6	-	Pisum sativum	light responsiveness
XM_010103934.2-0	MaMYB71	G-box	CACGAC	1837	6	+	Zea mays	light responsiveness
XM_010104038.2-0	MaMYB72	G-box	ACACGTGT	1375	8	-	Brassica napus	light responsiveness
XM_010104038.2-0	MaMYB72	G-box	CACGTG	1376	6	-	Arabidopsis thaliana	light responsiveness
XM_010104038.2-0	MaMYB72	G-Box	CACGTT	676	6	-	Pisum sativum	light responsiveness
XM_010104038.2-0	MaMYB72	G-Box	CACGTG	1376	6	-	Pisum sativum	light responsiveness
XM_010104189.2-0	MaMYB87	G-box	TAAACGTG	1462	8	-	Brassica oleracea	light responsiveness
XM_010104189.2-0	MaMYB87	G-Box	CACGTT	1462	6	+	Pisum sativum	light responsiveness
XM_010104708.2-0	MaMYB5	G-Box	CACGTT	528	6	-	Pisum sativum	light responsiveness
XM_010105643.1-0	MaMYB60	G-box	TACGTG	782	6	-	Arabidopsis thaliana	light responsiveness
XM_010105643.1-0	MaMYB60	G-box	TAACACGTAG	892	9	-	Brassica oleracea	light responsiveness
XM_010105643.1-0	MaMYB60	G-box	TACGTG	893	6	+	Arabidopsis thaliana	light responsiveness
XM_010105643.1-0	MaMYB60	G-box	TACGTG	1372	6	+	Arabidopsis thaliana	light responsiveness
XM_010105643.1-0	MaMYB60	G-box	TACGTG	1515	6	-	Arabidopsis thaliana	light responsiveness
XM_010105643.1-0	MaMYB60	G-box	CACGTC	1800	6	-	Zea mays	light responsiveness
XM_010105643.1-0	MaMYB60	G-box	CACGAC	1902	6	+	Zea mays	light responsiveness
XM_010105981.2-0	MaMYB55	G-box	CACGAC	141	6	-	Zea mays	light responsiveness
XM_010105981.2-0	MaMYB55	G-box	CACGAC	314	6	-	Zea mays	light responsiveness
XM_010105981.2-0	MaMYB55	G-box	CACGAC	1733	6	-	Zea mays	light responsiveness
XM_010106363.1-0	MaMYB68	G-Box	CACGTT	1549	6	-	Pisum sativum	light responsiveness
XM_010106719.2-0	MaMYB11	G-box	TACGTG	1636	6	-	Arabidopsis thaliana	light responsiveness
XM_010106919.2-0	MaMYB44	G-box	CACGTG	873	6	+	Arabidopsis thaliana	light responsiveness
XM_010106919.2-0	MaMYB44	G-box	TACGTG	941	6	+	Arabidopsis thaliana	light responsiveness
XM_010106919.2-0	MaMYB44	G-box	TACGTG	1284	6	+	Arabidopsis thaliana	light responsiveness
XM_010106919.2-0	MaMYB44	G-box	CACGTG	1296	6	-	Arabidopsis thaliana	light responsiveness
XM_010106919.2-0	MaMYB44	G-Box	CACGTG	873	6	+	Pisum sativum	light responsiveness
XM_010106919.2-0	MaMYB44	G-Box	CACGTG	1296	6	-	Pisum sativum	light responsiveness
XM_010107134.2-0	MaMYB23	G-box	ACACGTGT	64	8	+	Brassica napus	light responsiveness
XM_010107134.2-0	MaMYB23	G-box	CACGTG	65	6	+	Arabidopsis thaliana	light responsiveness
XM_010107134.2-0	MaMYB23	G-box	CACGAC	1082	6	-	Zea mays	light responsiveness
XM_010107134.2-0	MaMYB23	G-Box	CACGTG	65	6	+	Pisum sativum	light responsiveness
XM_010107664.2-0	MaMYB97	G-box	TACGTG	445	6	-	Arabidopsis thaliana	light responsiveness
XM_010107664.2-0	MaMYB97	G-box	TACGTG	1024	6	-	Arabidopsis thaliana	light responsiveness
XM_010107664.2-0	MaMYB97	G-box	TACGTG	1556	6	-	Arabidopsis thaliana	light responsiveness
XM_010107793.2-0	MaMYB24	G-Box	CACGTT	336	6	+	Pisum sativum	light responsiveness
XM_010109134.2-0	MaMYB21	G-Box	CACGTT	339	6	-	Pisum sativum	light responsiveness
XM_010109136.2-0	MaMYB20	G-Box	CACGTT	251	6	-	Pisum sativum	light responsiveness
XM_010109136.2-0	MaMYB20	G-box	CACGTC	494	6	-	Zea mays	light responsiveness
XM_010109686.1-0	MaMYB51	G-box	TACGTG	851	6	+	Arabidopsis thaliana	light responsiveness
XM_010109686.1-0	MaMYB51	G-Box	CACGTT	1822	6	+	Pisum sativum	light responsiveness
XM_010109688.2-0	MaMYB50	G-box	TAACACGTAG	1733	9	+	Brassica oleracea	light responsiveness
XM_010109688.2-0	MaMYB50	G-box	TACGTG	1866	6	+	Arabidopsis thaliana	light responsiveness
XM_010110380.2-0	MaMYB102	G-box	ACACGTGT	1466	8	-	Brassica napus	light responsiveness
XM_010110380.2-0	MaMYB102	G-box	CACGTG	1467	6	-	Arabidopsis thaliana	light responsiveness
XM_010110380.2-0	MaMYB102	G-Box	CACGTG	1467	6	-	Pisum sativum	light responsiveness
XM_010110397.2-1	MaMYB38	G-Box	CACGTT	712	6	-	Pisum sativum	light responsiveness
XM_010110397.2-1	MaMYB38	G-Box	CACGTT	1144	6	-	Pisum sativum	light responsiveness
XM_010110397.2-1	MaMYB38	G-box	CACGTC	503	6	-	Zea mays	light responsiveness
XM_010110397.2-1	MaMYB38	G-box	TACGTG	1913	6	+	Arabidopsis thaliana	light responsiveness
XM_010110492.1-0	MaMYB7	G-Box	CACGTG	1638	6	-	Pisum sativum	light responsiveness
XM_010110492.1-0	MaMYB7	G-box	CACGAC	758	6	-	Zea mays	light responsiveness
XM_010110492.1-0	MaMYB7	G-box	tgACACGTGGCA	1635	12	-	Lycopersicon esculentum	light responsiveness
XM_010110492.1-0	MaMYB7	G-box	ACACGTGGC	1636	9	-	Brassica napus	light responsiveness
XM_010110492.1-0	MaMYB7	G-box	CACGTG	1638	6	-	Arabidopsis thaliana	light responsiveness
XM_010110683.2-0	MaMYB18	G-box	TAAACGTG	119	8	+	Brassica oleracea	light responsiveness
XM_010110683.2-0	MaMYB18	G-box	TACGTG	467	6	-	Arabidopsis thaliana	light responsiveness
XM_010110683.2-0	MaMYB18	G-box	TACGTG	918	6	-	Arabidopsis thaliana	light responsiveness
XM_010110683.2-0	MaMYB18	G-box	ACACGTGT	1671	8	-	Brassica napus	light responsiveness
XM_010110683.2-0	MaMYB18	G-box	CACGTG	1672	6	-	Arabidopsis thaliana	light responsiveness
XM_010110683.2-0	MaMYB18	G-Box	CACGTT	121	6	-	Pisum sativum	light responsiveness
XM_010110683.2-0	MaMYB18	G-Box	CACGTG	1672	6	-	Pisum sativum	light responsiveness
XM_010111130.2-0	MaMYB63	G-box	CACGAC	500	6	+	Zea mays	light responsiveness
XM_010113162.2-0	MaMYB3R1	G-box	TACGTG	1168	6	+	Arabidopsis thaliana	light responsiveness
XM_010113162.2-0	MaMYB3R1	G-box	CACGTC	1450	6	+	Zea mays	light responsiveness
XM_010113341.1-0	MaMYB6	G-Box	CACGTT	1421	6	+	Pisum sativum	light responsiveness
XM_010113341.1-0	MaMYB6	G-Box	CACGTT	1660	6	+	Pisum sativum	light responsiveness
XM_010113527.1-0	MaMYB70	G-box	TACGTG	532	6	-	Arabidopsis thaliana	light responsiveness
XM_010113527.1-0	MaMYB70	G-box	TAAACGTG	1448	8	-	Brassica oleracea	light responsiveness
XM_010113527.1-0	MaMYB70	G-box	CACGAC	1828	6	+	Zea mays	light responsiveness
XM_010113527.1-0	MaMYB70	G-Box	CACGTT	1448	6	+	Pisum sativum	light responsiveness
XM_010113619.2-0	MaMYB77	G-box	CACGTC	495	6	+	Zea mays	light responsiveness
XM_010113619.2-0	MaMYB77	G-Box	CACGTT	1665	6	+	Pisum sativum	light responsiveness
XM_010113729.2-0	MaMYB101	G-box	TACGTG	771	6	+	Arabidopsis thaliana	light responsiveness
XM_010113729.2-0	MaMYB101	G-box	TACGTG	1277	6	+	Arabidopsis thaliana	light responsiveness
XM_010113729.2-0	MaMYB101	G-box	CACGTG	1473	6	-	Arabidopsis thaliana	light responsiveness
XM_010113729.2-0	MaMYB101	G-Box	CACGTT	821	6	+	Pisum sativum	light responsiveness
XM_010113729.2-0	MaMYB101	G-Box	CACGTG	1473	6	-	Pisum sativum	light responsiveness
XM_010113928.1-2	MaMYB82	G-Box	CACGTGAAA	1816	9	-	Pisum sativum	light responsiveness
XM_010113928.1-2	MaMYB82	G-Box	CACGTG	1819	6	-	Pisum sativum	light responsiveness
XM_010113928.1-2	MaMYB82	G-box	CACGTC	691	6	+	Zea mays	light responsiveness
XM_010113928.1-2	MaMYB82	G-box	CACGTC	1369	6	-	Zea mays	light responsiveness
XM_010113928.1-2	MaMYB82	G-box	CACGTG	1819	6	-	Arabidopsis thaliana	light responsiveness
XM_010114173.2-0	MaMYB4	G-box	CACGTG	1385	6	-	Arabidopsis thaliana	light responsiveness
XM_010114173.2-0	MaMYB4	G-box	CACGAC	1827	6	+	Zea mays	light responsiveness
XM_010114173.2-0	MaMYB4	G-Box	CACGTG	1385	6	-	Pisum sativum	light responsiveness
XM_010114611.2-0	MaMYB69	G-box	TACGTG	1921	6	-	Arabidopsis thaliana	light responsiveness
XM_010114811.2-0	MaMYB56	G-Box	CACGTG	208	6	+	Pisum sativum	light responsiveness
XM_010114811.2-0	MaMYB56	G-box	CACGTG	208	6	+	Arabidopsis thaliana	light responsiveness
XM_010114811.2-0	MaMYB56	G-box	TACGTG	245	6	+	Arabidopsis thaliana	light responsiveness
XM_010114867.1-0	MaMYB12	G-Box	CACGTG	1181	6	-	Pisum sativum	light responsiveness
XM_010114867.1-0	MaMYB12	G-Box	CACGTT	1662	6	+	Pisum sativum	light responsiveness
XM_010114867.1-0	MaMYB12	G-box	GCCACGTGGA	1179	9	+	Arabidopsis thaliana	light responsiveness
XM_010114867.1-0	MaMYB12	G-box	CACGTG	1181	6	-	Arabidopsis thaliana	light responsiveness
XM_024161529.1-0	MaMYB100	G-box	TACGTG	247	6	-	Arabidopsis thaliana	light responsiveness
XM_024161529.1-0	MaMYB100	G-box	CACGTC	573	6	-	Zea mays	light responsiveness
XM_024161529.1-0	MaMYB100	G-box	TACGTG	1626	6	+	Arabidopsis thaliana	light responsiveness
XM_024162305.1-0	MaMYB25*	G-box	CACGTC	1098	6	+	Zea mays	light responsiveness
XM_024162305.1-0	MaMYB25*	G-box	CACGTC	1188	6	+	Zea mays	light responsiveness
XM_024162305.1-0	MaMYB25*	G-box	CACGTC	1252	6	+	Zea mays	light responsiveness
XM_024162305.1-0	MaMYB25*	G-box	TACGTG	1259	6	-	Arabidopsis thaliana	light responsiveness
XM_024162305.1-0	MaMYB25*	G-box	CACGAC	1688	6	+	Zea mays	light responsiveness
XM_024163552.1-0	MaMYB28	G-box	CACGAC	1046	6	+	Zea mays	light responsiveness
XM_024163552.1-0	MaMYB28	G-box	TACGTG	1274	6	+	Arabidopsis thaliana	light responsiveness
XM_024163802.1-0	MaMYB93*	G-box	CACGTC	1020	6	+	Zea mays	light responsiveness
XM_024164211.1-0	MaMYB42	G-box	TAAACGTG	233	8	-	Brassica oleracea	light responsiveness
XM_024164211.1-0	MaMYB42	G-box	GCCACGTGGA	1841	9	-	Arabidopsis thaliana	light responsiveness
XM_024164211.1-0	MaMYB42	G-box	ACACGTGGC	1842	9	+	Brassica napus	light responsiveness
XM_024164211.1-0	MaMYB42	G-box	CACGTG	1843	6	-	Arabidopsis thaliana	light responsiveness
XM_024164211.1-0	MaMYB42	G-box	TACGTG	1998	6	-	Arabidopsis thaliana	light responsiveness
XM_024164211.1-0	MaMYB42	G-Box	CACGTT	233	6	+	Pisum sativum	light responsiveness
XM_024164211.1-0	MaMYB42	G-Box	CACGTG	1843	6	-	Pisum sativum	light responsiveness
XM_024164629.1-0	MaMYB67	G-box	CACGAC	32	6	-	Zea mays	light responsiveness
XM_024164629.1-0	MaMYB67	G-box	TACGTG	125	6	+	Arabidopsis thaliana	light responsiveness
XM_024165579.1-0	MaMYB37	G-Box	CACGTG	610	6	+	Pisum sativum	light responsiveness
XM_024165579.1-0	MaMYB37	G-Box	CACGTG	745	6	+	Pisum sativum	light responsiveness
XM_024165579.1-0	MaMYB37	G-box	TACGTG	211	6	+	Arabidopsis thaliana	light responsiveness
XM_024165579.1-0	MaMYB37	G-box	CACGTG	610	6	+	Arabidopsis thaliana	light responsiveness
XM_024165579.1-0	MaMYB37	G-box	CACGTG	745	6	+	Arabidopsis thaliana	light responsiveness
XM_024166534.1-0	MaMYB13	G-box	TACGTG	327	6	-	Arabidopsis thaliana	light responsiveness
XM_024166534.1-0	MaMYB13	G-box	TACGTG	561	6	+	Arabidopsis thaliana	light responsiveness
XM_024166534.1-0	MaMYB13	G-box	TACGTG	1078	6	-	Arabidopsis thaliana	light responsiveness
XM_024167239.1-0	MaMYB45	G-Box	CACGTT	1565	6	+	Pisum sativum	light responsiveness
XM_024167239.1-0	MaMYB45	G-box	TACGTG	898	6	+	Arabidopsis thaliana	light responsiveness
XM_024167239.1-0	MaMYB45	G-box	TACGTG	1060	6	+	Arabidopsis thaliana	light responsiveness
XM_024167771.1-0	MaMYB96	G-Box	CACGTG	351	6	+	Pisum sativum	light responsiveness
XM_024167771.1-0	MaMYB96	G-Box	CACGTG	1066	6	-	Pisum sativum	light responsiveness
XM_024167771.1-0	MaMYB96	G-box	TACGTG	44	6	+	Arabidopsis thaliana	light responsiveness
XM_024167771.1-0	MaMYB96	G-box	CACGTG	351	6	+	Arabidopsis thaliana	light responsiveness
XM_024167771.1-0	MaMYB96	G-box	CACGTG	1066	6	-	Arabidopsis thaliana	light responsiveness
XM_024167771.1-0	MaMYB96	G-box	TACGTG	1149	6	-	Arabidopsis thaliana	light responsiveness
XM_024168743.1-0	MaMYB89	G-Box	CACGTT	1543	6	-	Pisum sativum	light responsiveness
XM_024170237.1-0	MaMYB85	G-box	TACGTG	1470	6	+	Arabidopsis thaliana	light responsiveness
XM_024170237.1-0	MaMYB85	G-box	CACGAC	2004	6	-	Zea mays	light responsiveness
XM_024172597.1-0	MaMYB84	G-box	TACGTG	728	6	+	Arabidopsis thaliana	light responsiveness
XM_024172597.1-0	MaMYB84	G-box	TAACACGTAG	839	9	-	Brassica oleracea	light responsiveness
XM_024172597.1-0	MaMYB84	G-Box	CACGTT	1085	6	+	Pisum sativum	light responsiveness
XM_024175470.1-0	MaMYB3R1	G-box	TACGTG	1168	6	+	Arabidopsis thaliana	light responsiveness
XM_024175470.1-0	MaMYB3R1	G-box	CACGTC	1450	6	+	Zea mays	light responsiveness
XM_024176184.1-0	MaMYB3R2	G-box	TACGTG	403	6	-	Arabidopsis thaliana	light responsiveness
XM_024176184.1-0	MaMYB3R2	G-Box	TCCACATGGCA	1827	10	-	Triticum aestivum	light responsiveness
XM_024176567.1-0	MaMYB80	G-Box	CACGTT	401	6	-	Pisum sativum	light responsiveness
XM_024176567.1-0	MaMYB80	G-Box	CACGTG	472	6	+	Pisum sativum	light responsiveness
XM_024176567.1-0	MaMYB80	G-box	CACGAC	67	6	-	Zea mays	light responsiveness
XM_024176567.1-0	MaMYB80	G-box	TAAACGTG	399	8	+	Brassica oleracea	light responsiveness
XM_024176567.1-0	MaMYB80	G-box	CACGTC	420	6	-	Zea mays	light responsiveness
XM_024176567.1-0	MaMYB80	G-box	CACGTG	472	6	+	Arabidopsis thaliana	light responsiveness
XM_024176567.1-0	MaMYB80	G-box	CACGTC	801	6	+	Zea mays	light responsiveness
XM_024176567.1-0	MaMYB80	G-box	CACGTC	1129	6	-	Zea mays	light responsiveness
XM_024176567.1-0	MaMYB80	G-box	CACGAC	1392	6	+	Zea mays	light responsiveness
XM_024176567.1-0	MaMYB80	G-box	TACGTG	1483	6	-	Arabidopsis thaliana	light responsiveness
XM_024176567.1-0	MaMYB80	G-box	TACGTG	1731	6	+	Arabidopsis thaliana	light responsiveness
augTM-XM_010089377.1-0	MaMYB88	G-box	CACGTC	1884	6	+	Zea mays	light responsiveness
augTM-XM_010090171.2-0	MaMYB103	G-box	CACGAC	777	6	+	Zea mays	light responsiveness
augTM-XM_010095104.2-0	MaMYB39	G-Box	CACGTT	295	6	-	Pisum sativum	light responsiveness
augTM-XM_010095104.2-0	MaMYB39	G-box	CACGTC	1756	6	+	Zea mays	light responsiveness
augTM-XM_010097559.2-2	MaMYB16	G-box	CACGTC	992	6	+	Zea mays	light responsiveness
augTM-XM_010097559.2-2	MaMYB16	G-Box	CACGTT	159	6	-	Pisum sativum	light responsiveness
augTM-XM_010097559.2-2	MaMYB16	G-Box	CACGTT	1885	6	+	Pisum sativum	light responsiveness
augTM-XM_024162444.1-0	MaMYB91	G-box	TAACACGTAG	824	9	+	Brassica oleracea	light responsiveness
augTM-XM_024162444.1-0	MaMYB91	G-Box	CACGTT	229	6	-	Pisum sativum	light responsiveness
augTM-XM_024162444.1-0	MaMYB91	G-Box	CACGTT	352	6	-	Pisum sativum	light responsiveness
augTM-XM_024162444.1-0	MaMYB91	G-Box	CACGTT	1441	6	+	Pisum sativum	light responsiveness
augTM-XM_024168601.1-0	MaMYB61	G-Box	CACGTT	1513	6	-	Pisum sativum	light responsiveness
augTM-XM_024168601.1-0	MaMYB61	G-Box	CACGTT	1770	6	-	Pisum sativum	light responsiveness
augTM-XM_024170888.1-0	MaMYB58	G-box	CACGAC	182	6	-	Zea mays	light responsiveness
augTM-XM_024170888.1-0	MaMYB58	G-box	TACGTG	1378	6	+	Arabidopsis thaliana	light responsiveness
augTM-XM_024170888.1-0	MaMYB58	G-box	TACGTG	1385	6	-	Arabidopsis thaliana	light responsiveness
augTM-XM_024170888.1-0	MaMYB58	G-box	CACGTC	1791	6	+	Zea mays	light responsiveness
augTM-XM_024170888.1-0	MaMYB58	G-Box	CACGTT	1507	6	-	Pisum sativum	light responsiveness
augTM-XM_024171028.1-0	MaMYB43	G-box	CACGTC	508	6	-	Zea mays	light responsiveness
augTM-XM_024171028.1-0	MaMYB43	G-Box	CACGTT	1762	6	-	Pisum sativum	light responsiveness
augTM-XM_024174325.1-0	MaMYB81	G-Box	CACGTT	408	6	+	Pisum sativum	light responsiveness
augTM-XM_024174325.1-0	MaMYB81	G-Box	CACGTG	456	6	+	Pisum sativum	light responsiveness
augTM-XM_024174325.1-0	MaMYB81	G-box	CACGTG	456	6	+	Arabidopsis thaliana	light responsiveness
augTM-XM_024174325.1-0	MaMYB81	G-box	CACGAC	731	6	+	Zea mays	light responsiveness
augTM-XM_024174325.1-0	MaMYB81	G-box	CACGAC	1651	6	-	Zea mays	light responsiveness
augTM-XM_024176549.1-0	MaMYB3R4*	G-box	TACGTG	417	6	+	Arabidopsis thaliana	light responsiveness
XM_010089162.2-0	MaMYB19	ACE	GACACGTATG	1633	9	+	Petroselinum crispum	light responsiveness
XM_010093624.1-0	MaMYB9	ACE	GACACGTATG	515	9	-	Petroselinum crispum	light responsiveness
XM_010097551.1-0	MaMYB14	ACE	GACACGTATG	413	9	+	Petroselinum crispum	light responsiveness
XM_010097551.1-0	MaMYB14	ACE	GACACGTATG	922	10	+	Petroselinum crispum	light responsiveness
XM_010098494.2-0	MaMYB48	ACE	GCGACGTACC	1421	9	-	Petroselinum crispum	light responsiveness
XM_010100949.2-0	MaMYB40	ACE	CTAACGTATT	683	9	-	Petroselinum crispum	light responsiveness
XM_010102159.2-0	MaMYB36	ACE	CTAACGTATT	1740	9	-	Petroselinum crispum	light responsiveness
XM_010105643.1-0	MaMYB60	ACE	CTAACGTATT	780	9	+	Petroselinum crispum	light responsiveness
XM_010109686.1-0	MaMYB51	ACE	GACACGTATG	849	9	-	Petroselinum crispum	light responsiveness
XM_010113729.2-0	MaMYB101	ACE	GACACGTATG	1275	9	-	Petroselinum crispum	light responsiveness
XM_010113928.1-2	MaMYB82	ACE	GACACGTATG	689	9	+	Petroselinum crispum	light responsiveness
XM_024163802.1-0	MaMYB93*	ACE	CTAACGTATT	1283	9	+	Petroselinum crispum	light responsiveness
XM_024165647.1-0	MaMYB73	ACE	GCGACGTACC	717	9	+	Petroselinum crispum	light responsiveness
XM_010088504.2-0	MaMYB54	MRE	AACCTAA	64	7	-	Petroselinum crispum	light responsiveness
XM_010088507.2-0	MaMYB52	MRE	AACCTAA	1625	7	+	Petroselinum crispum	light responsiveness
XM_010089423.1-0	MaMYB49	MRE	AACCTAA	1268	7	-	Petroselinum crispum	light responsiveness
XM_010090748.1-0	MaMYB30	MRE	AACCTAA	1075	7	+	Petroselinum crispum	light responsiveness
XM_010092030.2-0	MaMYB76	MRE	AACCTAA	1000	7	+	Petroselinum crispum	light responsiveness
XM_010092030.2-0	MaMYB76	MRE	AACCTAA	1395	7	+	Petroselinum crispum	light responsiveness
XM_010092543.2-0	MaMYB35	MRE	AACCTAA	359	7	+	Petroselinum crispum	light responsiveness
XM_010093013.2-0	MaMYB25*	MRE	AACCTAA	79	7	-	Petroselinum crispum	light responsiveness
XM_010094172.2-0	MaMYB26	MRE	AACCTAA	539	7	-	Petroselinum crispum	light responsiveness
XM_010094172.2-0	MaMYB26	MRE	AACCTAA	582	7	-	Petroselinum crispum	light responsiveness
XM_010094720.2-0	MaMYB86	MRE	AACCTAA	509	7	+	Petroselinum crispum	light responsiveness
XM_010095354.2-0	MaMYB31	MRE	AACCTAA	1101	7	-	Petroselinum crispum	light responsiveness
XM_010096440.2-0	MaMYB95	MRE	AACCTAA	1453	7	-	Petroselinum crispum	light responsiveness
XM_010096440.2-0	MaMYB95	MRE	AACCTAA	1926	7	-	Petroselinum crispum	light responsiveness
XM_010098494.2-0	MaMYB48	MRE	AACCTAA	648	7	-	Petroselinum crispum	light responsiveness
XM_010098599.2-0	MaMYB2	MRE	AACCTAA	512	7	+	Petroselinum crispum	light responsiveness
XM_010101969.2-0	MaMYB3R3*	MRE	AACCTAA	95	7	-	Petroselinum crispum	light responsiveness
XM_010103548.2-0	MaMYB27	MRE	AACCTAA	1561	7	+	Petroselinum crispum	light responsiveness
XM_010104189.2-0	MaMYB87	MRE	AACCTAA	402	7	+	Petroselinum crispum	light responsiveness
XM_010105643.1-0	MaMYB60	MRE	AACCTAA	327	7	-	Petroselinum crispum	light responsiveness
XM_010105981.2-0	MaMYB55	MRE	AACCTAA	281	7	+	Petroselinum crispum	light responsiveness
XM_010105981.2-0	MaMYB55	MRE	AACCTAA	332	7	+	Petroselinum crispum	light responsiveness
XM_010105981.2-0	MaMYB55	MRE	AACCTAA	1092	7	+	Petroselinum crispum	light responsiveness
XM_010106719.2-0	MaMYB11	MRE	AACCTAA	234	7	+	Petroselinum crispum	light responsiveness
XM_010107134.2-0	MaMYB23	MRE	AACCTAA	1523	7	+	Petroselinum crispum	light responsiveness
XM_010107327.2-0	MaMYB10	MRE	AACCTAA	658	7	+	Petroselinum crispum	light responsiveness
XM_010107793.2-0	MaMYB24	MRE	AACCTAA	1308	7	-	Petroselinum crispum	light responsiveness
XM_010109134.2-0	MaMYB21	MRE	AACCTAA	497	7	-	Petroselinum crispum	light responsiveness
XM_010109136.2-0	MaMYB20	MRE	AACCTAA	415	7	+	Petroselinum crispum	light responsiveness
XM_010109686.1-0	MaMYB51	MRE	AACCTAA	207	7	+	Petroselinum crispum	light responsiveness
XM_010111130.2-0	MaMYB63	MRE	AACCTAA	1049	7	-	Petroselinum crispum	light responsiveness
XM_010113162.2-0	MaMYB3R1	MRE	AACCTAA	882	7	-	Petroselinum crispum	light responsiveness
XM_010114339.2-1	MaMYB83	MRE	AACCTAA	1497	7	+	Petroselinum crispum	light responsiveness
XM_010114611.2-0	MaMYB69	MRE	AACCTAA	265	7	-	Petroselinum crispum	light responsiveness
XM_010114611.2-0	MaMYB69	MRE	AACCTAA	411	7	+	Petroselinum crispum	light responsiveness
XM_010114611.2-0	MaMYB69	MRE	AACCTAA	738	7	+	Petroselinum crispum	light responsiveness
XM_010114867.1-0	MaMYB12	MRE	AACCTAA	291	7	+	Petroselinum crispum	light responsiveness
XM_024161529.1-0	MaMYB100	MRE	AACCTAA	1135	7	+	Petroselinum crispum	light responsiveness
XM_024162305.1-0	MaMYB25*	MRE	AACCTAA	79	7	-	Petroselinum crispum	light responsiveness
XM_024163552.1-0	MaMYB28	MRE	AACCTAA	1241	7	-	Petroselinum crispum	light responsiveness
XM_024167771.1-0	MaMYB96	MRE	AACCTAA	1123	7	+	Petroselinum crispum	light responsiveness
XM_024175470.1-0	MaMYB3R1	MRE	AACCTAA	882	7	-	Petroselinum crispum	light responsiveness
augTM-XM_010095104.2-0	MaMYB39	MRE	AACCTAA	911	7	+	Petroselinum crispum	light responsiveness
augTM-XM_010097559.2-2	MaMYB16	MRE	AACCTAA	69	7	+	Petroselinum crispum	light responsiveness
augTM-XM_024162444.1-0	MaMYB91	MRE	AACCTAA	650	7	+	Petroselinum crispum	light responsiveness
augTM-XM_024174325.1-0	MaMYB81	MRE	AACCTAA	809	7	+	Petroselinum crispum	light responsiveness
augTM-XM_024174325.1-0	MaMYB81	MRE	AACCTAA	829	7	+	Petroselinum crispum	light responsiveness
augTM-XM_024174325.1-0	MaMYB81	MRE	AACCTAA	834	7	+	Petroselinum crispum	light responsiveness
augTM-XM_024174325.1-0	MaMYB81	MRE	AACCTAA	902	7	+	Petroselinum crispum	light responsiveness
augTM-XM_024174325.1-0	MaMYB81	MRE	AACCTAA	1446	7	-	Petroselinum crispum	light responsiveness
XM_010088504.2-0	MaMYB54	Box 4	ATTAAT	1320	6	-	Petroselinum crispum	light responsiveness
XM_010088504.2-0	MaMYB54	Box 4	ATTAAT	1348	6	-	Petroselinum crispum	light responsiveness
XM_010088504.2-0	MaMYB54	Box 4	ATTAAT	1437	6	-	Petroselinum crispum	light responsiveness
XM_010088506.2-0	MaMYB53	Box 4	ATTAAT	819	6	+	Petroselinum crispum	light responsiveness
XM_010088506.2-0	MaMYB53	Box 4	ATTAAT	859	6	+	Petroselinum crispum	light responsiveness
XM_010088506.2-0	MaMYB53	Box 4	ATTAAT	919	6	+	Petroselinum crispum	light responsiveness
XM_010088506.2-0	MaMYB53	Box 4	ATTAAT	1468	6	-	Petroselinum crispum	light responsiveness
XM_010088506.2-0	MaMYB53	Box 4	ATTAAT	1757	6	-	Petroselinum crispum	light responsiveness
XM_010088506.2-0	MaMYB53	ATC-motif	AGTAATCT	1034	8	-	Spinacia oleracea	light responsiveness
XM_010088507.2-0	MaMYB52	Box 4	ATTAAT	46	6	+	Petroselinum crispum	light responsiveness
XM_010088507.2-0	MaMYB52	Box 4	ATTAAT	85	6	+	Petroselinum crispum	light responsiveness
XM_010088507.2-0	MaMYB52	Box 4	ATTAAT	92	6	+	Petroselinum crispum	light responsiveness
XM_010088507.2-0	MaMYB52	Box 4	ATTAAT	140	6	+	Petroselinum crispum	light responsiveness
XM_010088507.2-0	MaMYB52	Box 4	ATTAAT	178	6	+	Petroselinum crispum	light responsiveness
XM_010088507.2-0	MaMYB52	Box 4	ATTAAT	185	6	+	Petroselinum crispum	light responsiveness
XM_010088507.2-0	MaMYB52	Box 4	ATTAAT	256	6	+	Petroselinum crispum	light responsiveness
XM_010088507.2-0	MaMYB52	Box 4	ATTAAT	275	6	+	Petroselinum crispum	light responsiveness
XM_010088507.2-0	MaMYB52	Box 4	ATTAAT	302	6	+	Petroselinum crispum	light responsiveness
XM_010088507.2-0	MaMYB52	Box 4	ATTAAT	332	6	+	Petroselinum crispum	light responsiveness
XM_010088507.2-0	MaMYB52	Box 4	ATTAAT	343	6	+	Petroselinum crispum	light responsiveness
XM_010088507.2-0	MaMYB52	Box 4	ATTAAT	403	6	+	Petroselinum crispum	light responsiveness
XM_010088507.2-0	MaMYB52	Box 4	ATTAAT	407	6	+	Petroselinum crispum	light responsiveness
XM_010088507.2-0	MaMYB52	Box 4	ATTAAT	430	6	+	Petroselinum crispum	light responsiveness
XM_010089162.2-0	MaMYB19	Box 4	ATTAAT	466	6	+	Petroselinum crispum	light responsiveness
XM_010089162.2-0	MaMYB19	Box 4	ATTAAT	579	6	+	Petroselinum crispum	light responsiveness
XM_010089162.2-0	MaMYB19	Box 4	ATTAAT	731	6	+	Petroselinum crispum	light responsiveness
XM_010089162.2-0	MaMYB19	Box 4	ATTAAT	975	6	+	Petroselinum crispum	light responsiveness
XM_010089162.2-0	MaMYB19	Box 4	ATTAAT	1334	6	-	Petroselinum crispum	light responsiveness
XM_010089162.2-0	MaMYB19	Box 4	ATTAAT	1362	6	-	Petroselinum crispum	light responsiveness
XM_010089162.2-0	MaMYB19	Box 4	ATTAAT	1441	6	-	Petroselinum crispum	light responsiveness
XM_010089162.2-0	MaMYB19	Box 4	ATTAAT	1697	6	-	Petroselinum crispum	light responsiveness
XM_010089162.2-0	MaMYB19	ATCT-motif	AATCTAATCC	880	9	-	Pisum sativum	light responsiveness
XM_010089304.2-0	MaMYB34	Box 4	ATTAAT	538	6	+	Petroselinum crispum	light responsiveness
XM_010089304.2-0	MaMYB34	Box 4	ATTAAT	1156	6	-	Petroselinum crispum	light responsiveness
XM_010089304.2-0	MaMYB34	Box 4	ATTAAT	1554	6	-	Petroselinum crispum	light responsiveness
XM_010089423.1-0	MaMYB49	Box 4	ATTAAT	234	6	+	Petroselinum crispum	light responsiveness
XM_010089423.1-0	MaMYB49	Box 4	ATTAAT	727	6	+	Petroselinum crispum	light responsiveness
XM_010089423.1-0	MaMYB49	Box 4	ATTAAT	1278	6	-	Petroselinum crispum	light responsiveness
XM_010089423.1-0	MaMYB49	Box 4	ATTAAT	1282	6	-	Petroselinum crispum	light responsiveness
XM_010090747.2-0	MaMYB29	Box 4	ATTAAT	546	6	+	Petroselinum crispum	light responsiveness
XM_010090747.2-0	MaMYB29	Box 4	ATTAAT	1069	6	-	Petroselinum crispum	light responsiveness
XM_010090747.2-0	MaMYB29	Box 4	ATTAAT	1785	6	-	Petroselinum crispum	light responsiveness
XM_010090747.2-0	MaMYB29	Box 4	ATTAAT	2007	6	-	Petroselinum crispum	light responsiveness
XM_010090748.1-0	MaMYB30	Box 4	ATTAAT	77	6	+	Petroselinum crispum	light responsiveness
XM_010090748.1-0	MaMYB30	Box 4	ATTAAT	141	6	+	Petroselinum crispum	light responsiveness
XM_010090748.1-0	MaMYB30	ATC-motif	AGCTATCCA	892	9	+	Arabidopsis thaliana	light responsiveness
XM_010091191.1-0	MaMYB17	ATCT-motif	AATCTAATCC	46	9	+	Pisum sativum	light responsiveness
XM_010091191.1-0	MaMYB17	ATCT-motif	AATCTAATCC	508	9	+	Pisum sativum	light responsiveness
XM_010091191.1-0	MaMYB17	Box 4	ATTAAT	22	6	+	Petroselinum crispum	light responsiveness
XM_010091191.1-0	MaMYB17	Box 4	ATTAAT	126	6	+	Petroselinum crispum	light responsiveness
XM_010091191.1-0	MaMYB17	Box 4	ATTAAT	928	6	+	Petroselinum crispum	light responsiveness
XM_010091191.1-0	MaMYB17	Box 4	ATTAAT	1268	6	-	Petroselinum crispum	light responsiveness
XM_010091826.1-0	MaMYB99	Box 4	ATTAAT	258	6	+	Petroselinum crispum	light responsiveness
XM_010091826.1-0	MaMYB99	Box 4	ATTAAT	757	6	+	Petroselinum crispum	light responsiveness
XM_010092030.2-0	MaMYB76	Box 4	ATTAAT	1490	6	-	Petroselinum crispum	light responsiveness
XM_010092543.2-0	MaMYB35	Box 4	ATTAAT	1129	6	-	Petroselinum crispum	light responsiveness
XM_010092543.2-0	MaMYB35	Box 4	ATTAAT	1252	6	-	Petroselinum crispum	light responsiveness
XM_010093212.2-0	MaMYB90	ATCT-motif	AATCTAATCC	693	9	+	Pisum sativum	light responsiveness
XM_010093212.2-0	MaMYB90	Box 4	ATTAAT	156	6	+	Petroselinum crispum	light responsiveness
XM_010093212.2-0	MaMYB90	Box 4	ATTAAT	654	6	+	Petroselinum crispum	light responsiveness
XM_010093881.2-0	MaMYB79	ATCT-motif	AATCTAATCC	889	9	-	Pisum sativum	light responsiveness
XM_010093881.2-0	MaMYB79	Box 4	ATTAAT	599	6	+	Petroselinum crispum	light responsiveness
XM_010093881.2-0	MaMYB79	ATC-motif	TGCTATCCA	1490	9	+	Pisum sativum	light responsiveness
XM_010094087.2-0	MaMYB1	Box 4	ATTAAT	682	6	+	Petroselinum crispum	light responsiveness
XM_010094087.2-0	MaMYB1	Box 4	ATTAAT	880	6	+	Petroselinum crispum	light responsiveness
XM_010094087.2-0	MaMYB1	Box 4	ATTAAT	1713	6	-	Petroselinum crispum	light responsiveness
XM_010094172.2-0	MaMYB26	Box 4	ATTAAT	340	6	+	Petroselinum crispum	light responsiveness
XM_010094172.2-0	MaMYB26	Box 4	ATTAAT	344	6	+	Petroselinum crispum	light responsiveness
XM_010094172.2-0	MaMYB26	Box 4	ATTAAT	392	6	+	Petroselinum crispum	light responsiveness
XM_010094172.2-0	MaMYB26	Box 4	ATTAAT	824	6	+	Petroselinum crispum	light responsiveness
XM_010094172.2-0	MaMYB26	Box 4	ATTAAT	832	6	+	Petroselinum crispum	light responsiveness
XM_010094172.2-0	MaMYB26	Box 4	ATTAAT	836	6	+	Petroselinum crispum	light responsiveness
XM_010094172.2-0	MaMYB26	Box 4	ATTAAT	960	6	+	Petroselinum crispum	light responsiveness
XM_010094172.2-0	MaMYB26	Box 4	ATTAAT	1180	6	-	Petroselinum crispum	light responsiveness
XM_010094720.2-0	MaMYB86	Box 4	ATTAAT	1672	6	-	Petroselinum crispum	light responsiveness
XM_010095287.2-0	MaMYB92	Box 4	ATTAAT	1021	6	-	Petroselinum crispum	light responsiveness
XM_010095287.2-0	MaMYB92	Box 4	ATTAAT	1079	6	-	Petroselinum crispum	light responsiveness
XM_010095287.2-0	MaMYB92	Box 4	ATTAAT	1228	6	-	Petroselinum crispum	light responsiveness
XM_010095287.2-0	MaMYB92	Box 4	ATTAAT	1593	6	-	Petroselinum crispum	light responsiveness
XM_010095290.1-0	MaMYB94	ATCT-motif	AATCTAATCC	1333	9	-	Pisum sativum	light responsiveness
XM_010095290.1-0	MaMYB94	Box 4	ATTAAT	208	6	+	Petroselinum crispum	light responsiveness
XM_010095290.1-0	MaMYB94	Box 4	ATTAAT	268	6	+	Petroselinum crispum	light responsiveness
XM_010095290.1-0	MaMYB94	Box 4	ATTAAT	389	6	+	Petroselinum crispum	light responsiveness
XM_010095290.1-0	MaMYB94	Box 4	ATTAAT	671	6	+	Petroselinum crispum	light responsiveness
XM_010095290.1-0	MaMYB94	Box 4	ATTAAT	1076	6	-	Petroselinum crispum	light responsiveness
XM_010095290.1-0	MaMYB94	Box 4	ATTAAT	1094	6	-	Petroselinum crispum	light responsiveness
XM_010095354.2-0	MaMYB31	Box 4	ATTAAT	221	6	+	Petroselinum crispum	light responsiveness
XM_010095354.2-0	MaMYB31	Box 4	ATTAAT	542	6	+	Petroselinum crispum	light responsiveness
XM_010095354.2-0	MaMYB31	Box 4	ATTAAT	971	6	+	Petroselinum crispum	light responsiveness
XM_010095354.2-0	MaMYB31	Box 4	ATTAAT	1927	6	-	Petroselinum crispum	light responsiveness
XM_010096110.2-0	MaMYB74	Box 4	ATTAAT	316	6	+	Petroselinum crispum	light responsiveness
XM_010096110.2-0	MaMYB74	Box 4	ATTAAT	364	6	+	Petroselinum crispum	light responsiveness
XM_010096110.2-0	MaMYB74	Box 4	ATTAAT	693	6	+	Petroselinum crispum	light responsiveness
XM_010096110.2-0	MaMYB74	Box 4	ATTAAT	799	6	+	Petroselinum crispum	light responsiveness
XM_010096110.2-0	MaMYB74	Box 4	ATTAAT	1745	6	-	Petroselinum crispum	light responsiveness
XM_010096440.2-0	MaMYB95	Box 4	ATTAAT	366	6	+	Petroselinum crispum	light responsiveness
XM_010096440.2-0	MaMYB95	Box 4	ATTAAT	954	6	+	Petroselinum crispum	light responsiveness
XM_010096997.2-0	MaMYB75	Box 4	ATTAAT	256	6	+	Petroselinum crispum	light responsiveness
XM_010096997.2-0	MaMYB75	Box 4	ATTAAT	835	6	+	Petroselinum crispum	light responsiveness
XM_010097018.2-0	MaMYB33	Box 4	ATTAAT	226	6	+	Petroselinum crispum	light responsiveness
XM_010097018.2-0	MaMYB33	Box 4	ATTAAT	248	6	+	Petroselinum crispum	light responsiveness
XM_010097551.1-0	MaMYB14	Box 4	ATTAAT	254	6	+	Petroselinum crispum	light responsiveness
XM_010097551.1-0	MaMYB14	ATC-motif	AGTAATCT	333	8	+	Spinacia oleracea	light responsiveness
XM_010097558.2-2	MaMYB15	Box 4	ATTAAT	708	6	+	Petroselinum crispum	light responsiveness
XM_010097982.2-0	MaMYB78	Box 4	ATTAAT	599	6	+	Petroselinum crispum	light responsiveness
XM_010097982.2-0	MaMYB78	ATCT-motif	AATCTAATCC	889	9	-	Pisum sativum	light responsiveness
XM_010097982.2-0	MaMYB78	ATC-motif	TGCTATCCA	1490	9	+	Pisum sativum	light responsiveness
XM_010098494.2-0	MaMYB48	Box 4	ATTAAT	1019	6	-	Petroselinum crispum	light responsiveness
XM_010098494.2-0	MaMYB48	Box 4	ATTAAT	1324	6	-	Petroselinum crispum	light responsiveness
XM_010098599.2-0	MaMYB2	Box 4	ATTAAT	564	6	+	Petroselinum crispum	light responsiveness
XM_010098599.2-0	MaMYB2	Box 4	ATTAAT	668	6	+	Petroselinum crispum	light responsiveness
XM_010098599.2-0	MaMYB2	Box 4	ATTAAT	908	6	+	Petroselinum crispum	light responsiveness
XM_010098599.2-0	MaMYB2	Box 4	ATTAAT	1756	6	-	Petroselinum crispum	light responsiveness
XM_010100055.1-0	MaMYB65	Box 4	ATTAAT	442	6	+	Petroselinum crispum	light responsiveness
XM_010100055.1-0	MaMYB65	Box 4	ATTAAT	879	6	+	Petroselinum crispum	light responsiveness
XM_010100055.1-0	MaMYB65	Box 4	ATTAAT	892	6	+	Petroselinum crispum	light responsiveness
XM_010100055.1-0	MaMYB65	Box 4	ATTAAT	920	6	+	Petroselinum crispum	light responsiveness
XM_010100055.1-0	MaMYB65	Box 4	ATTAAT	975	6	+	Petroselinum crispum	light responsiveness
XM_010100055.1-0	MaMYB65	Box 4	ATTAAT	1004	6	+	Petroselinum crispum	light responsiveness
XM_010100060.2-0	MaMYB66	ATC-motif	AGTAATCT	1327	8	+	Spinacia oleracea	light responsiveness
XM_010100060.2-0	MaMYB66	Box 4	ATTAAT	771	6	+	Petroselinum crispum	light responsiveness
XM_010100060.2-0	MaMYB66	Box 4	ATTAAT	1376	6	-	Petroselinum crispum	light responsiveness
XM_010100060.2-0	MaMYB66	Box 4	ATTAAT	1847	6	-	Petroselinum crispum	light responsiveness
XM_010100420.2-0	MaMYB57	Box 4	ATTAAT	1090	6	-	Petroselinum crispum	light responsiveness
XM_010100420.2-0	MaMYB57	Box 4	ATTAAT	1209	6	-	Petroselinum crispum	light responsiveness
XM_010100420.2-0	MaMYB57	Box 4	ATTAAT	1642	6	-	Petroselinum crispum	light responsiveness
XM_010100420.2-0	MaMYB57	Box 4	ATTAAT	1958	6	-	Petroselinum crispum	light responsiveness
XM_010100949.2-0	MaMYB40	Box 4	ATTAAT	1336	6	-	Petroselinum crispum	light responsiveness
XM_010100949.2-0	MaMYB40	Box 4	ATTAAT	1451	6	-	Petroselinum crispum	light responsiveness
XM_010100949.2-0	MaMYB40	Box 4	ATTAAT	1466	6	-	Petroselinum crispum	light responsiveness
XM_010100949.2-0	MaMYB40	ATCT-motif	AATCTAATCC	1093	10	+	Pisum sativum	light responsiveness
XM_010101109.2-0	MaMYB32	Box 4	ATTAAT	284	6	+	Petroselinum crispum	light responsiveness
XM_010101109.2-0	MaMYB32	Box 4	ATTAAT	516	6	+	Petroselinum crispum	light responsiveness
XM_010101109.2-0	MaMYB32	Box 4	ATTAAT	724	6	+	Petroselinum crispum	light responsiveness
XM_010101109.2-0	MaMYB32	Box 4	ATTAAT	1095	6	-	Petroselinum crispum	light responsiveness
XM_010101109.2-0	MaMYB32	Box 4	ATTAAT	1161	6	-	Petroselinum crispum	light responsiveness
XM_010101109.2-0	MaMYB32	Box 4	ATTAAT	1248	6	-	Petroselinum crispum	light responsiveness
XM_010101109.2-0	MaMYB32	Box 4	ATTAAT	1672	6	-	Petroselinum crispum	light responsiveness
XM_010101109.2-0	MaMYB32	ATCT-motif	AATCTAATCC	862	9	+	Pisum sativum	light responsiveness
XM_010101969.2-0	MaMYB3R3*	Box 4	ATTAAT	56	6	+	Petroselinum crispum	light responsiveness
XM_010101969.2-0	MaMYB3R3*	Box 4	ATTAAT	316	6	+	Petroselinum crispum	light responsiveness
XM_010101969.2-0	MaMYB3R3*	Box 4	ATTAAT	343	6	+	Petroselinum crispum	light responsiveness
XM_010101969.2-0	MaMYB3R3*	Box 4	ATTAAT	1220	6	-	Petroselinum crispum	light responsiveness
XM_010102309.2-0	MaMYB47	Box 4	ATTAAT	265	6	+	Petroselinum crispum	light responsiveness
[truncated: 965 more rows]
