# Supplementary material for: Comprehensive analysis of the MYB transcription factor gene family in Morus alba
Source: BMC Plant Biol. 2022 Jun 8;22:281. doi: 10.1186/s12870-022-03626-5 (PMC9175366; doi:10.1186/s12870-022-03626-5)
Supplement: Supplementary file 5 — Additional file 5: Table S4. Gene duplication in Morus alba. [file 12870_2022_3626_MOESM5_ESM.xlsx]

## Sheet: Sheet1
Additional file 5 : Table S4 gene duplication in Morus alba
gene 1	gene1(MYB symbols)	gene 2	gene2 (MYB symbols)	Ka	Ks	Ka/Ks
augTM-XM_010088273.2-0		XM_010088271.2-2		0.351518	0.654962	0.536701
XM_010088310.2-0		XM_010088309.2-0		0.367206	2.0901	0.175689
XM_010088327.1-2		XM_010088326.1-0		0.419468	1.32815	0.315829
XM_010088349.2-1		XM_010088350.2-1		0.162522	0.355221	0.457523
XM_010096046.2-1		XM_010088351.2-1		0.093173	0.107206	0.869106
XM_024176562.1-0		XM_010088352.2-0		0.109842	0.306295	0.358616
augTM-XM_024167345.1-1		XM_010088353.2-0		0.379281	2.10432	0.180239
XM_010088395.2-0		XM_024176879.1-0		0.0402012	0.0286106	1.40511
XM_010088438.2-0		XM_024171863.1-0		0.42258	2.06021	0.205115
XM_010088483.2-0		XM_024173822.1-0		0.0342135	0.0434367	0.787663
XM_010088506.2-0	MaMYB53	XM_010088504.2-0	MaMYB54	0.167234	0.35468	0.471508
XM_010088507.2-0	MaMYB52	XM_010088506.2-0	MaMYB53	0.296033	1.08944	0.27173
XM_010088517.2-0		XM_010088512.1-1		0.394325	0.999824	0.394394
XM_010088616.2-0		XM_024176987.1-0		0.047622	0.192592	0.247269
XM_010088667.2-0		XM_010088666.2-0		0.35455	1.92205	0.184465
XM_010088686.2-0		XM_010088685.2-0		0.39299	2.27554	0.172702
XM_010088687.2-0		XM_010088686.2-0		0.160105	0.631737	0.253436
XM_024161990.1-0		XM_010088687.2-0		0.378421	2.01862	0.187465
XM_010088711.1-0		XM_024162293.1-0		0.106629	0.455501	0.234093
XM_010088866.2-3		XM_024163262.1-0		0.0430998	0.117724	0.36611
XM_010088891.2-0		XM_024171786.1-0		0.300094	1.20018	0.250042
XM_010088893.2-0		XM_024176964.1-0		0.822784	2.07169	0.397156
XM_010088911.2-0		XM_010095306.2-0		0.861526	1.36896	0.629328
XM_010088918.2-0		XM_024163821.1-1		0.143683	0.29048	0.494639
XM_024162807.1-0		XM_010089041.2-0		0.0549309	0.190298	0.288657
XM_024162753.1-0		XM_010089054.2-0		0.197693	1.96666	0.100522
XM_010089056.1-0		XM_024164541.1-0		0.168468	0.433084	0.388997
XM_010089064.2-2		XM_010089067.2-0		0.0258019	0.0516539	0.499516
XM_010089067.2-0		XM_010089065.2-0		0.229457	0.863875	0.265613
XM_010089069.2-1		XM_010089070.2-1		0.909767	2.1122	0.430721
augTM-XM_010112337.2-1		XM_010089265.2-1		0.0845586	0.370067	0.228495
XM_024166238.1-0		XM_010089314.2-0		0.203091	0.523549	0.387912
XM_024172171.1-0		XM_010089326.2-0		0.352952	1.1917	0.296174
XM_010089393.2-0		XM_010089391.1-0		0.472691	1.17928	0.400831
XM_010089452.2-0		augTM-XM_010089448.2-0		0.235178	1.65681	0.141946
XM_010089457.2-0		XM_024167259.1-0		0.412459	1.39698	0.295251
XM_010089469.2-2		XM_010089470.2-3		0.282218	1.70084	0.165929
XM_010089470.2-3		XM_010089473.1-1		0.444055	1.63696	0.271268
XM_010089473.1-1		XM_010089474.2-0		0.53032	1.23685	0.428766
XM_010089588.2-0		XM_010089585.2-0		0.0434904	0.307194	0.141573
augTM-XM_010106401.1-1		XM_010089605.2-1		0.248065	0.920446	0.269505
XM_010096486.2-0		XM_010089687.2-0		0.064443	0.129094	0.499196
XM_010089702.1-0		XM_010089701.2-1		0.214138	0.809591	0.264501
XM_010089760.1-2		XM_010089763.1-0		0.57303	1.00105	0.572427
XM_010089763.1-0		XM_010089764.1-0		0.204379	0.542691	0.376602
XM_010089767.2-0		XM_024176739.1-0		0.907752	2.24142	0.404989
XM_010089780.2-0		XM_024169298.1-0		0.448784	2.708	0.165725
XM_024163159.1-0		XM_010089799.2-0		0.127163	0.27923	0.455406
XM_010089799.2-0		XM_024169146.1-2		0.276218	0.602329	0.458583
augTM-XM_024172271.1-0		XM_010089816.1-0		0.437705	2.04848	0.213673
XM_010089855.2-0		XM_010089853.1-0		0.188514	0.95791	0.196797
XM_010089856.2-0		XM_010089855.2-0		0.220803	0.927374	0.238095
augTM-XM_024169597.1-0		XM_010089856.2-0		0.134854	0.664959	0.2028
XM_010089911.1-2		XM_024170171.1-2		0.00343643	0.0119524	0.287509
XM_024170195.1-2		XM_010089916.2-2		0.0133153	0.0207036	0.64314
XM_010089944.2-0		XM_010098137.2-0		1.0362	2.19106	0.472921
XM_010089988.2-0		XM_010089990.2-0		0.41455	2.98813	0.138732
XM_010089992.2-0		augTM-XM_010114763.2-0		0.0690068	0.0824674	0.836776
augTM-XM_010114763.2-0		XM_010089993.2-0		0.179394	0.931134	0.192661
XM_010090000.2-0		XM_024170459.1-0		0.074354	0.328156	0.226581
XM_010090007.2-0		XM_010092458.2-0		0.692011	1.34051	0.516228
XM_010090011.2-0		XM_010090012.2-0		0.437351	1.31515	0.332548
XM_010090013.2-0		XM_024176992.1-0		0.00870995	0.00690057	1.26221
XM_010090038.2-0		XM_010090037.1-0		1.98691	1.01245	1.96248
XM_024168515.1-0		XM_010090250.2-0		0.0780512	0.0737004	1.05903
XM_010090268.2-0		XM_024172557.1-0		0.110128	0.520262	0.211678
XM_024172360.1-2		XM_010090273.2-4		0.214137	1.49793	0.142955
XM_024172816.1-0		XM_010090302.2-0		0.397753	2.03238	0.195708
XM_010109037.1-3		XM_010090305.2-0		0.0311576	0.106222	0.293325
XM_010090306.2-0		XM_010104082.2-0		0.133753	0.609729	0.219365
XM_010090328.2-0		augTM-XM_010090325.2-1		0.174517	1.50961	0.115604
XM_010090336.2-1		XM_024172818.1-1		0.321487	1.79316	0.179285
XM_010090339.1-1		XM_010090341.1-0		0.307767	1.48565	0.207159
XM_024172830.1-1		XM_010090339.1-1		0.310306	1.42437	0.217854
XM_010090429.2-0		XM_024173204.1-0		0.11463	0.290894	0.39406
augTM-XM_024173264.1-0		XM_010090429.2-0		0.21472	0.591381	0.363083
XM_024173381.1-0		XM_010090448.2-0		0.240336	0.892111	0.269401
XM_010090533.2-0		XM_024173970.1-0		0.0922111	0.791926	0.116439
XM_010090534.2-0		XM_010090536.2-0		0.120701	0.749552	0.16103
XM_024173970.1-0		XM_010090534.2-0		0.0486476	0.367739	0.132288
XM_010090588.1-0		XM_010090589.2-0		0.360908	1.78331	0.20238
XM_010090604.2-0		XM_010090603.2-0		0.00893677	0.0013844	6.45533
XM_024173222.1-0		XM_010090613.2-0		0.0472341	0.0446893	1.05694
augTM-XM_024174611.1-0		XM_010090625.2-0		0.342618	2.13447	0.160517
XM_010090679.2-0		XM_010090678.2-0		0.0762908	0.261066	0.292228
XM_010111584.2-0		XM_010090682.1-0		0.24628	2.45751	0.100215
XM_010090718.2-1		XM_010090719.1-0		0.825784	1.42707	0.578658
XM_010090744.2-0		XM_024164787.1-0		0.0125563	0.0366373	0.34272
XM_010090747.2-0	MaMYB29	XM_010090748.1-0	MaMYB30	0.372866	1.71714	0.217144
XM_010090750.2-0		XM_010090751.2-0		0.0241562	1.0145	0.023811
XM_010090753.2-0		XM_010090754.2-0		0.121559	0.714181	0.170208
XM_010090783.2-0		XM_010090784.2-0		0.320583	1.41324	0.226843
XM_010090815.2-0		XM_010090816.2-0		0.109493	0.259968	0.421177
XM_024175774.1-0		XM_010090815.2-0		0.20408	1.88053	0.108522
XM_010090819.1-0		XM_024175567.1-0		0.132587	1.35312	0.0979864
XM_024176005.1-1		XM_010090833.2-0		0.344266	1.52376	0.225932
XM_010090855.2-1		XM_010114910.2-1		0.0109424	0.0108501	1.00851
XM_010090883.2-0		XM_010111754.2-0		0.243708	1.09522	0.22252
XM_010090909.2-0		XM_010090907.2-0		0.238864	0.727709	0.328241
XM_010090907.2-0		XM_024171306.1-2		0.241138	0.847205	0.284628
XM_024168456.1-4		XM_010090921.2-0		0.114221	0.47949	0.238213
XM_010090921.2-0		XM_024176534.1-0		0.141674	0.526071	0.269305
XM_010090930.2-0		XM_024164476.1-0		0.011615	0.0170365	0.681772
XM_010090992.2-0		XM_024177032.1-1		0.933266	1.71297	0.544822
XM_010091013.1-0		XM_010091014.1-0		0.373767	0.849871	0.439793
XM_010091014.1-0		XM_010091016.2-0		0.150657	0.356385	0.422736
XM_010091016.2-0		XM_010091017.2-0		0.404269	1.64402	0.245902
XM_010091021.2-0		XM_010091026.1-0		0.256191	1.00059	0.25604
XM_010091074.1-1		XM_024177210.1-2		0.786879	3.41856	0.230179
XM_024177228.1-0		XM_010091093.2-0		0.126841	0.768672	0.165013
XM_010091112.2-0		XM_010091113.2-0		0.0388457	0.666543	0.0582794
XM_010091167.2-0		XM_010091166.2-1		0.365313	1.32721	0.275249
XM_010091200.2-0		XM_010091201.2-0		0.508315	2.16004	0.235327
XM_010091212.2-0		XM_024171223.1-0		0.811613	1.55285	0.522659
XM_010091230.2-3		XM_010091229.2-0		0.0676852	0.619622	0.109236
XM_024161167.1-0		XM_010091266.2-0		0.630722	2.19392	0.287486
XM_010091279.2-0		XM_024161135.1-0		0.94212	2.27879	0.413429
XM_010091320.1-0		XM_010091321.2-0		0.353239	1.82727	0.193315
XM_010091337.2-0		XM_010091338.2-1		0.159879	0.344989	0.463432
XM_010091339.1-0		XM_010091340.2-0		0.403195	0.44084	0.914606
XM_010091342.1-0		XM_010091346.2-0		0.359529	1.29383	0.277879
XM_024161185.1-0		XM_010091386.2-0		0.141778	0.674032	0.210343
XM_010091390.2-0		XM_024161185.1-0		0.337261	1.35205	0.249445
XM_010091445.2-0		XM_010091449.2-1		0.190994	0.407315	0.46891
XM_024168558.1-1		XM_010091445.2-0		0.17633	0.343314	0.513611
XM_010091449.2-1		XM_010091450.2-0		0.0386857	0.147715	0.261894
XM_024161303.1-2		XM_010091614.1-5		0.704502	1.51118	0.466194
XM_010091753.2-0		XM_010091752.2-0		0.282865	2.13407	0.132548
XM_024177070.1-0		XM_010091787.2-0		0.0072063	0.0102719	0.701552
XM_010091825.2-0		XM_010091824.2-0		0.327592	0.880906	0.371881
XM_010091835.2-0		XM_024161361.1-0		0.0797797	0.295896	0.269621
XM_010091843.2-0		XM_024161471.1-0		0.308437	0.378959	0.813907
XM_010091858.2-0		XM_010091857.2-0		0.160194	0.617443	0.259448
XM_010091909.2-0		XM_010091911.1-0		0.148458	0.416467	0.35647
XM_010091914.2-0		XM_010091916.2-0		0.0393913	0.0911213	0.432295
XM_010091924.2-1		XM_010091933.2-5		0.159998	0.656451	0.243732
XM_010091972.2-0		XM_010091971.2-0		0.466	1.74154	0.267579
XM_024176611.1-1		XM_010091975.2-0		1.15845	2.77384	0.417633
XM_010091995.2-0		XM_010091996.2-0		0.197816	1.15678	0.171006
augTM-XM_010092015.2-0		XM_010092016.2-0		0.397487	1.65878	0.239627
XM_010092083.2-0		XM_024161630.1-0		0.315891	1.10626	0.28555
XM_010092139.2-0		XM_024161661.1-0		0.480666	2.35481	0.204121
XM_010092202.2-0		XM_010092204.2-0		0.447704	2.1897	0.204459
augTM-XM_010092240.1-0		XM_010092241.2-0		0.276581	1.8081	0.152968
XM_010092247.2-0		XM_024161777.1-0		0.202594	0.714043	0.283728
XM_024161777.1-0		XM_010092250.1-0		0.194524	0.797068	0.244049
XM_010092250.1-0		XM_024161794.1-0		0.235802	1.12443	0.209709
XM_010092330.1-0		XM_010092329.2-0		0.395652	2.41941	0.163533
XM_010092329.2-0		XM_024176979.1-1		0.178496	0.954597	0.186986
XM_024161845.1-1		XM_010092369.2-0		0.151877	0.402059	0.377748
XM_010092430.2-0		XM_010092429.2-0		0.209855	1.0628	0.197455
XM_024161956.1-0		XM_010092495.2-0		0.535246	2.13824	0.250321
XM_010092495.2-0		XM_024161959.1-0		0.293312	0.896874	0.327038
XM_024176624.1-0		XM_010092590.2-0		0.005618	0.0251701	0.223201
XM_010092606.2-2		XM_010092605.2-2		0.257205	1.44346	0.178187
XM_024162050.1-0		XM_010092624.2-0		1.01711	3.58987	0.283327
XM_010092695.2-0		XM_010092694.2-0		0.15308	0.319118	0.479697
XM_010092699.2-0		XM_010092698.1-1		0.230324	0.511879	0.449958
XM_024162074.1-0		XM_010092699.2-0		0.363082	0.913073	0.397648
XM_024162060.1-0		XM_010092701.2-0		0.518243	1.5499	0.334373
XM_010092701.2-0		XM_024162074.1-0		0.389792	1.13322	0.343969
XM_010096394.2-0		XM_010092712.1-0		0.196496	0.228113	0.8614
XM_010092738.2-0		XM_010092736.2-0		0.303799	1.17583	0.25837
XM_024173417.1-0		XM_010092837.2-0		1.31821	2.25491	0.584596
XM_010092846.2-0		XM_024161923.1-0		1.04146	3.16989	0.328549
XM_010092909.2-0		XM_010092908.2-0		0.0266287	0.387422	0.0687332
XM_024162270.1-0		XM_010092971.2-0		0.000897	0	#NAME?
XM_010092971.2-0		XM_024175522.1-0		0.0077526	0.0205981	0.376375
XM_010108393.2-0		XM_010092983.2-0		1.03559	3.43782	0.301234
XM_010092993.2-0		XM_024170634.1-0		0.91586	1.51625	0.604028
XM_024176679.1-0		XM_010092998.2-0		0.235165	0.690467	0.340589
XM_010107829.1-0		XM_010093000.2-0		0.190815	0.423198	0.450889
XM_010093079.2-0		XM_010093078.2-0		0.383978	1.83746	0.208973
XM_010093083.2-0		XM_024177014.1-0		0.00780676	0.0228776	0.341241
XM_010093102.2-0		XM_024162408.1-0		0.40978	1.8514	0.221334
XM_010093167.2-1		XM_024162426.1-0		0.307105	1.09897	0.279449
XM_010093183.2-0		XM_024162425.1-0		0.735358	1.08126	0.680093
XM_010093255.2-0		XM_024164342.1-0		0.746304	1.15045	0.648707
XM_010093257.2-0		XM_024176693.1-0		0.803588	3.49047	0.230223
XM_024167674.1-0		XM_010093259.2-0		1.0961	2.6951	0.4067
XM_024162478.1-0		XM_010093319.2-0		0.20334	1.13349	0.179394
XM_010093354.2-0		augTM-XM_024162548.1-0		0.0385441	0.0396264	0.972687
XM_010093394.2-0		XM_010093395.2-0		0.340222	1.49742	0.227206
XM_010093395.2-0		XM_010093396.2-0		0.335326	1.41899	0.236313
XM_010093401.1-0		XM_024162558.1-0		0.296031	0.616485	0.480192
XM_024162564.1-1		XM_010093413.1-0		0.267797	0.671729	0.398668
XM_010109947.2-1		XM_010093457.2-4		1.13902	1.31135	0.868589
XM_024166521.1-1		XM_010093466.2-1		1.59278	2.48527	0.640886
XM_024168578.1-0		XM_010093475.2-0		0.1504	0.370194	0.406274
XM_024163393.1-0		XM_010093486.2-0		0.197282	0.636309	0.310041
XM_010093514.1-0		XM_010093515.1-0		0.12243	0.160844	0.761172
XM_010093574.2-0		XM_010093578.2-0		0.331901	2.249	0.147577
XM_010093595.2-0		XM_024162715.1-0		0.0203748	0.230023	0.088577
XM_010093637.2-0		augTM-XM_024162203.1-2		0.226645	2.14411	0.105706
XM_010093661.2-0		XM_010093660.2-0		0.276134	1.07395	0.257119
XM_010093664.2-0		XM_010093661.2-0		0.230205	0.982842	0.234224
XM_010093685.2-0		XM_010093686.2-0		0.123988	0.249384	0.497178
XM_010093686.2-0		XM_024162739.1-0		0.322283	1.39645	0.230787
XM_010093706.2-1		XM_010104869.1-0		0.385658	1.15332	0.334391
XM_024166345.1-0		XM_010093714.2-0		0.00349081	0.00941928	0.370603
XM_010093720.1-0		XM_024162771.1-0		0.195156	0.414762	0.470524
XM_024162818.1-0		XM_010093792.2-0		0.183693	0.978503	0.187729
XM_010093792.2-0		XM_024176030.1-1		0.248912	0.895327	0.278012
XM_010093831.2-1		XM_010093830.1-1		0.0584283	0.239423	0.244038
XM_010093860.2-0		XM_010093859.2-0		0.899393	3.4082	0.263891
XM_010097982.2-0	MaMYB78	XM_010093881.2-0	MaMYB79	0	0	NaN
XM_010093881.2-0	MaMYB79	XM_024176567.1-0	MaMYB80	1.06464	1.37212	0.775906
XM_010093891.2-0		XM_024162869.1-1		0.0956066	0.295682	0.323343
XM_010094032.2-0		XM_024162980.1-0		0.332924	0.57837	0.575624
XM_024162973.1-0		XM_010094054.2-0		0.152563	0.377684	0.403942
XM_010094062.2-2		XM_010094061.1-0		0.055519	0.357103	0.155471
XM_010094063.2-0		XM_010094062.2-2		0.0555562	0.23689	0.234523
augTM-XM_010094106.2-0		XM_010094104.1-1		0.268681	0.821129	0.327209
XM_024168010.1-2		XM_010094147.2-2		0.0074905	0.00835526	0.896501
XM_010094147.2-2		augTM-XM_024162802.1-2		0.0139725	0.033118	0.4219
XM_010094175.2-1		XM_010094173.1-0		0.078033	0.274577	0.284194
XM_010094176.1-0		XM_010094175.2-1		0.208553	0.720446	0.289478
XM_010094219.2-0		XM_010094224.1-0		0.240506	0.536396	0.448373
XM_010094224.1-0		XM_010094222.2-0		0.172104	0.820053	0.209869
XM_010094394.2-0		XM_024163159.1-0		0.459636	0.861144	0.533751
XM_024163172.1-0		XM_010094440.2-0		0.115366	0.516843	0.223213
XM_010094485.2-0		XM_010094486.2-1		0.192833	0.570808	0.337825
XM_010094523.2-0		XM_024163281.1-0		0.172396	0.398437	0.43268
augTM-XM_024163272.1-0		XM_010094523.2-0		0.196601	0.586781	0.335051
augTM-XM_024163244.1-0		XM_010094542.2-0		0.303821	1.47625	0.205806
XM_010094584.1-0		XM_010094585.1-0		0.144416	1.42139	0.101602
XM_024172516.1-0		XM_010094601.2-0		0.841268	1.39286	0.603987
XM_010094671.2-0		XM_010100901.2-0		0.00492613	0.0062457	0.788723
XM_024163365.1-0		XM_010094696.2-0		0.176063	0.609154	0.289028
XM_010094768.2-0		XM_010094769.2-0		0.247506	1.55734	0.158929
XM_010094847.2-0		XM_010094848.2-0		0.119082	0.878117	0.13561
XM_010094866.2-0		XM_010102773.2-0		0.251475	0.889413	0.282743
XM_010094870.2-0		XM_010114861.2-0		1.02107	1.71615	0.594976
XM_010094875.2-0		XM_024163483.1-0		0.0874536	0.541247	0.161578
XM_010094968.2-0		augTM-XM_010102288.2-0		0.526594	2.75835	0.190909
XM_010094970.2-0		XM_024176458.1-0		1.42331	1.82211	0.781136
XM_010095006.2-0		XM_024163578.1-0		0.181098	1.58974	0.113916
XM_010095016.2-0		XM_010095017.2-0		0.352063	1.63935	0.214758
XM_024163572.1-0		XM_010095016.2-0		0.249807	0.600865	0.415746
XM_024161787.1-0		XM_010095031.1-0		0.00290136	0.000100011	29.0103
XM_010095123.2-0		XM_010095125.2-0		0.316217	2.05827	0.153632
XM_010095133.1-0		XM_010095135.2-0		0.0716484	0.272626	0.262809
augTM-XM_024164024.1-1		XM_010095187.2-0		0.251415	1.45835	0.172397
XM_010095237.2-0		XM_010099709.2-1		0.165246	0.337212	0.490035
XM_010095240.1-0		XM_010095239.2-0		0.66741	2.26847	0.294212
XM_010095247.2-0		XM_024169327.1-0		0.0113619	0.0267374	0.424944
XM_024163778.1-0		XM_010095250.2-0		0.44837	3.193	0.140423
XM_010095287.2-0	MaMYB92	XM_024163802.1-0	MaMYB93*	0.693242	9.01211	0.0769234
augTM-XM_024162444.1-0	MaMYB91	XM_010095287.2-0	MaMYB92	0.803601	1.70887	0.470254
XM_024163802.1-0	MaMYB93*	XM_010095290.1-0	MaMYB94	0.533457	8.24001	0.0647398
XM_010095321.2-0		augTM-XM_024163826.1-0		0.112199	0.670975	0.167218
XM_010095326.1-0		XM_024163822.1-0		0.150853	0.467429	0.32273
XM_024163830.1-0		XM_010095336.2-0		0.23499	1.65132	0.142304
XM_010095401.2-0		XM_024163867.1-0		0.0925199	0.260291	0.355448
XM_010095405.2-0		XM_010095406.2-0		0.607676	1.48911	0.40808
XM_010095487.2-0		XM_010095486.2-0		0.275234	2.08128	0.132243
XM_010095486.2-0		XM_024163911.1-0		0.189971	1.10952	0.17122
XM_010095502.1-0		XM_010095501.1-0		0.465509	2.94523	0.158055
XM_024168647.1-0		XM_010095539.2-0		0.996053	1.35897	0.732946
XM_024163976.1-0		XM_010095557.2-0		1.01905	1.62292	0.627911
XM_010095633.2-0		XM_010095631.2-0		0.393438	2.75669	0.142721
XM_010100571.2-0		XM_010095707.2-0		0.0132097	0.0251032	0.526215
XM_010095707.2-0		augTM-XM_010100572.2-0		0.0123137	0.0215364	0.571762
XM_010095714.2-0		XM_010108393.2-0		1.86642	1.48114	1.26012
XM_010095762.2-0		XM_010095763.2-0		0.0664224	0.508676	0.130579
XM_010095825.2-0		XM_010095824.1-0		0.375797	2.97366	0.126375
XM_024164115.1-0		XM_010095842.2-0		0.523903	1.60941	0.325525
XM_010095879.2-0		XM_024164109.1-0		0.122869	0.51086	0.240515
XM_010095969.2-0		augTM-XM_010095968.2-0		0.0546469	0.201347	0.271406
XM_024164200.1-0		XM_010095992.1-1		0.0840546	0.394795	0.212907
XM_010095992.1-1		XM_024164201.1-0		0.142564	0.726036	0.196359
XM_010096004.2-0		XM_024167151.1-0		0.0313572	0.0496646	0.631379
XM_010096014.2-0		XM_010096015.2-0		0.0681887	1.7647	0.0386404
XM_024176482.1-0		XM_010096046.2-1		0.127289	0.378998	0.335856
XM_010096053.2-0		XM_024176766.1-0		0.906072	1.20708	0.750633
XM_024164246.1-0		XM_010096086.2-0		1.38861	2.16778	0.640568
XM_010096086.2-0		XM_024164248.1-0		0.0297489	0.0260896	1.14026
XM_024164275.1-0		XM_010096103.2-0		0.0987436	0.480985	0.205294
XM_010096258.2-0		XM_024164374.1-0		0.277342	1.12901	0.245651
XM_010096348.2-0		XM_010096349.2-0		0.480659	1.64706	0.291829
XM_024164444.1-0		XM_010096370.2-0		0.224096	1.26615	0.17699
XM_010096401.2-0		XM_024164471.1-0		0.101225	1.85857	0.054464
XM_010096427.1-0		XM_024164516.1-0		0.431523	2.40445	0.179468
XM_010096490.2-0		XM_024173953.1-0		0.456893	1.79928	0.253931
XM_010096576.2-0		XM_024164588.1-1		0.0574051	0.197163	0.291155
XM_010096622.2-0		XM_010096623.2-0		0.0154831	0.161674	0.0957673
XM_010096708.2-0		augTM-XM_024176837.1-0		0.0971404	0.125254	0.775545
XM_010096802.1-0		XM_010096805.2-0		0.327127	1.19067	0.274741
XM_010096805.2-0		XM_024164776.1-0		0.458026	1.33715	0.34254
XM_010096899.2-0		XM_024164809.1-0		0.231135	0.875666	0.263953
XM_024164896.1-1		XM_010097025.2-1		0.466447	2.15376	0.216574
XM_010097031.2-1		XM_010097029.2-2		0.168743	0.957479	0.176237
XM_024164879.1-1		XM_010097031.2-1		0.121252	0.528807	0.229294
XM_010097033.2-2		XM_024164879.1-1		0.305778	0.571095	0.535423
XM_010097043.2-0		XM_010097044.1-0		0.357263	0.696444	0.512981
XM_024164925.1-0		XM_010097076.2-0		0.54482	2.21859	0.24557
augTM-XM_010097127.2-0		XM_010097128.2-0		0.281124	1.49117	0.188525
XM_010097278.1-0		XM_010097277.2-0		0.0931125	0.24192	0.38489
XM_024165090.1-0		XM_010097300.2-0		0.546769	1.93751	0.282202
XM_010097300.2-0		XM_024165093.1-0		0.413082	1.69127	0.244244
XM_024165108.1-0		XM_010097318.2-0		0.164605	0.725225	0.226971
XM_010097325.1-1		XM_010097323.2-0		0.372666	1.52454	0.244445
XM_010097324.2-1		XM_010097325.1-1		0.387333	1.69686	0.228264
XM_010097489.2-0		XM_010097488.2-0		0.191002	0.825037	0.231508
XM_024165204.1-0		XM_010097489.2-0		0.166449	0.759871	0.21905
XM_010097534.2-0		XM_024165250.1-0		0.305256	2.86634	0.106497
XM_010097558.2-2	MaMYB15	augTM-XM_010097559.2-2	MaMYB16	0.552419	2.29077	0.24115
XM_010097582.2-0		XM_010097583.2-0		0.0264399	0.221183	0.119539
XM_010097599.2-0		XM_010097597.2-0		0.113252	0.37833	0.299346
augTM-XM_024165306.1-0		XM_010097602.2-0		0.0644022	0.309485	0.208095
XM_010097607.2-0		XM_010097605.2-0		0.321261	2.72591	0.117854
XM_010097618.2-0		XM_024165305.1-0		0	0.0127663	0
XM_024165352.1-0		XM_010097664.2-0		0.152973	0.602401	0.253939
XM_010097672.2-0		XM_010097670.2-0		0.257999	1.61955	0.159303
XM_010097707.2-0		augTM-XM_024174815.1-0		0.256048	0.410234	0.62415
XM_024165429.1-0		XM_010097797.2-0		0.101528	0.235376	0.431342
XM_024165461.1-0		XM_010097852.2-1		0.329	2.52758	0.130164
XM_010097853.2-0		XM_010097854.2-0		0.296872	0.799701	0.371229
XM_010097857.2-0		XM_010097858.2-0		0.265058	3.07791	0.0861162
XM_024165548.1-1		XM_010097892.2-0		0.253604	0.60156	0.421577
XM_010097942.2-0		XM_010097943.2-0		0.298124	1.49116	0.199928
XM_010097979.2-0		XM_010097977.2-0		0.0693594	0.38688	0.179279
XM_010097980.2-1		XM_010097979.2-0		0.212712	1.22892	0.173088
XM_024165583.1-0		XM_010098026.2-0		0.456038	1.00253	0.454888
XM_010098026.2-0		XM_024165606.1-0		0.0304847	0.032745	0.930971
augTM-XM_024165660.1-0		XM_010098142.2-0		0.456757	1.26446	0.361226
XM_010098145.2-0		XM_024165658.1-0		0.119943	0.20465	0.586087
XM_024165658.1-0		XM_010098148.2-0		0.267686	1.32863	0.201475
XM_010098197.1-0		XM_024172151.1-0		0.777011	2.38513	0.325773
XM_024165757.1-0		XM_010098309.2-0		0.073869	0.461404	0.160096
augTM-XM_024165318.1-1		XM_010098383.1-0		0.147901	0.21854	0.676769
XM_010098395.2-0		XM_010110937.2-0		1.45943	Infinity	0
XM_010098461.2-0		XM_010114816.1-0		0.485466	1.51337	0.320786
XM_010098476.2-0		XM_024176637.1-0		0.628415	1.28824	0.487809
XM_010098550.2-0		XM_010114814.2-0		0	0.0142861	0
XM_010098572.2-0		XM_024165891.1-0		0.958895	2.08278	0.460392
XM_010098587.2-0		XM_010098588.2-0		0.335347	1.26657	0.264769
XM_010109924.2-0		XM_010098607.2-0		0.237787	0.841788	0.282478
XM_024166058.1-0		XM_010098799.2-0		0.190864	0.47768	0.399565
XM_010098870.2-1		XM_010098873.2-0		0.0229401	0.0725955	0.315999
XM_010098890.2-0		XM_010098893.2-0		0.304739	1.79573	0.169702
XM_010098901.2-0		XM_024166130.1-0		0.0532768	0.55606	0.0958112
XM_024166188.1-0		XM_010099010.2-0		0.132269	3.19823	0.041357
XM_010099040.2-0		XM_024166219.1-0		0.680623	1.75995	0.386729
augTM-XM_010099122.2-0		XM_010099121.2-0		0.490548	2.9772	0.164768
XM_010099124.2-0		XM_010099125.2-0		0.238897	1.21124	0.197234
XM_024166267.1-0		XM_010099132.1-0		0.288218	1.72781	0.166811
XM_010099199.2-1		XM_024166366.1-1		0.011962	0.0070423	1.69859
XM_010099258.1-2		XM_010107159.1-2		0.0196119	0.0178846	1.09658
XM_010099294.2-0		XM_010099295.2-0		0.00166621	0.0478462	0.0348242
XM_010099319.2-1		XM_024176484.1-0		1.90027	1.12806	1.68455
XM_010099335.1-0		XM_010099333.2-0		0.0768087	0.0826362	0.92948
XM_010099418.2-0		XM_024166445.1-0		0.118676	0.418208	0.283773
augTM-XM_010099466.2-0		XM_010099465.2-0		0.361926	0.85942	0.421128
XM_010099467.2-1		XM_024170074.1-1		0	0.00392928	0
XM_010099490.2-0		XM_010099491.2-0		0.240518	0.864264	0.278292
XM_010099500.2-0		XM_024166527.1-0		0.0818815	0.574232	0.142593
XM_010099516.1-0		XM_010099518.1-0		0.304841	0.73354	0.415575
XM_024166534.1-0	MaMYB13	XM_010099542.2-0		0.0329109	0.10286	0.319958
XM_010099564.1-0		XM_010099565.1-0		0.120797	0.691226	0.174758
XM_010099568.2-0		XM_024167471.1-0		0.0200961	0.0472132	0.425645
XM_024166592.1-0		XM_010099628.2-0		0.00246205	0	#NAME?
XM_010099731.2-0		XM_010107082.2-1		0.0143154	0.0531868	0.269152
XM_010099789.2-0		XM_010099790.2-0		0.28168	0.864437	0.325854
XM_010099790.2-0		XM_024166711.1-0		0.239052	0.784197	0.304837
XM_010099818.2-0		XM_010099820.2-0		0.371466	1.051	0.353439
XM_010099857.2-1		XM_024166752.1-0		0.230424	0.344208	0.669434
XM_024166775.1-1		XM_010099857.2-1		0.183382	0.308699	0.594048
XM_010099909.1-0		XM_024165058.1-0		0.117019	0.256508	0.4562
XM_010099922.2-0		XM_010099920.2-0		0.25425	0.743959	0.341753
XM_010099920.2-0		augTM-XM_010099919.2-0		0.369191	1.55369	0.237622
XM_010099923.2-1		XM_010099922.2-0		0.341039	1.43816	0.237135
XM_010099988.1-0		XM_024176621.1-0		1.02696	1.85572	0.553402
XM_024166922.1-0		XM_010100106.2-2		0.200243	2.41356	0.0829659
XM_010100106.2-2		XM_024173409.1-0		0.296581	1.36588	0.217135
XM_010100166.2-0		XM_010100167.2-0		0.156339	0.750221	0.208391
XM_010100219.1-0		XM_010100220.1-0		0.0715418	0.120427	0.594067
XM_010100222.2-0		XM_010110447.2-0		0.047356	0.0651067	0.72736
XM_010100231.2-0		XM_010100232.2-0		0.18917	1.10665	0.17094
XM_024167012.1-0		XM_010100231.2-0		0.368028	2.64152	0.139325
XM_010100233.2-0		XM_010100234.2-0		0.17583	1.25349	0.140272
XM_010100234.2-0		XM_010100235.2-0		0.174821	1.27709	0.13689
XM_010100235.2-0		XM_024167021.1-0		0.385064	2.49788	0.154156
XM_024167031.1-0		XM_010100237.2-0		0.214903	1.05024	0.204623
XM_010100278.2-0		XM_010100280.1-0		0.897918	1.62785	0.551598
XM_010100281.2-1		XM_010100282.2-0		0.420489	1.34566	0.312478
augTM-XM_010100313.2-0		XM_010100315.2-0		0.216122	1.70069	0.127079
XM_010100316.2-0		XM_010100317.2-0		0.348029	1.81195	0.192074
XM_010100317.2-0		XM_010100318.2-0		0.189417	1.00741	0.188023
XM_010100318.2-0		XM_010100319.2-0		0.299563	1.22321	0.244898
XM_010100382.2-0		XM_010100381.2-0		0.26473	0.932951	0.283756
XM_010100392.2-0		XM_024167171.1-0		0.148985	1.1162	0.133476
XM_010100427.1-0		XM_010100423.2-0		0.0301584	0.141895	0.21254
XM_010100507.2-0		XM_010100506.2-0		0.26369	2.05719	0.128179
XM_010100535.2-1		XM_010100531.2-1		0.474309	1.84631	0.256896
XM_010100532.2-1		XM_010100534.2-1		0.0344312	0.0359984	0.956465
XM_010100534.2-1		XM_010100536.2-1		0.306816	3.50514	0.0875331
XM_010100538.2-0		XM_010100535.2-1		0.44479	2.47118	0.179991
XM_010100614.2-0		XM_010100613.1-0		0.673646	2.64884	0.254317
XM_024176536.1-0		XM_010100698.2-0		0.0506612	0.0751007	0.674576
XM_010111779.1-0		XM_010100717.1-1		0.156115	0.471401	0.331173
XM_024172155.1-1		XM_010100719.2-0		0.165416	0.400897	0.412614
XM_010100761.1-0		XM_010100760.1-0		0.1685	0.266052	0.633336
XM_024167376.1-0		XM_010100761.1-0		0.171045	0.208479	0.820443
XM_010100787.2-0		XM_010100788.2-0		0.381858	1.31839	0.289639
augTM-XM_024167405.1-0		XM_010100811.2-0		0.0360403	0.270067	0.133449
XM_010100832.2-1		XM_010100833.2-0		0.0112572	0.119299	0.094362
augTM-XM_024167431.1-0		XM_010100846.2-0		0.603625	2.00258	0.301423
XM_010100885.2-1		XM_010100886.2-0		0.0189075	0.0317951	0.594668
XM_024167493.1-0		XM_010100943.2-0		0.444375	1.22132	0.363849
XM_024167489.1-0		XM_010100970.2-0		0.207841	0.491086	0.423227
XM_024173256.1-0		XM_010100975.2-0		0.126241	0.349965	0.360724
XM_024167526.1-1		XM_010101015.2-1		0.269757	2.15065	0.12543
XM_010112782.2-0		XM_010101030.1-0		0.942627	1.28824	0.731718
XM_010101080.1-0		XM_024167552.1-0		0.358514	0.689198	0.52019
XM_010101137.2-0		XM_010101139.2-0		0.598223	2.94535	0.203108
XM_010101155.2-0		XM_010101156.2-0		0.492585	26.7286	0.0184291
XM_010101180.2-0		XM_010114787.2-0		0.977453	1.14764	0.851706
XM_010101244.1-9		augTM-XM_010101242.2-1		0.155381	0.410604	0.378421
XM_010101246.1-0		XM_024167638.1-0		0.205464	0.791746	0.259507
XM_010101278.1-0		XM_010105516.2-0		0.941797	0.850433	1.10743
XM_010101287.2-0		XM_024176686.1-0		0.895719	1.54395	0.580149
XM_024167753.1-0		XM_010101373.2-0		0.08391	0.216104	0.388286
XM_010101402.1-0		XM_024167776.1-0		0.154045	0.186908	0.824178
XM_024169328.1-0		XM_010101507.2-0		0.00766759	0.00118297	6.48166
XM_010101590.1-0		augTM-XM_010101589.2-0		0.273783	0.679489	0.402925
XM_010101610.2-0		XM_010101607.2-1		0.143027	0.63386	0.225644
XM_010101636.2-0		XM_024167882.1-3		0.0685479	0.272105	0.251917
XM_010101651.2-0		XM_024176382.1-0		1.05984	1.2719	0.833272
XM_010101699.2-0		XM_024167917.1-5		0.209472	1.33181	0.157284
augTM-XM_024168031.1-2		XM_010101853.1-0		0.0659041	0.287655	0.229108
XM_010101968.2-0		augTM-XM_010111805.2-0		0.270205	1.42682	0.189376
XM_024168140.1-0		XM_010101983.2-0		0.0286326	0.0329181	0.869814
XM_010101986.2-0		XM_010101988.1-1		0.166165	0.389035	0.42712
XM_010101989.1-0		XM_024176893.1-0		1.10952	2.49853	0.444071
augTM-XM_010101991.2-0		XM_010101992.2-0		0.0906776	0.238262	0.380579
XM_010101993.2-0		XM_010101994.2-0		0.345407	1.27901	0.270057
XM_010102002.2-0		XM_024169593.1-0		0.101073	0.229046	0.441278
XM_024168227.1-0		XM_010102040.2-0		0.393215	2.08213	0.188852
XM_010102040.2-0		XM_024168228.1-0		0.365656	1.0697	0.34183
XM_010102048.1-0		XM_010102049.2-2		0.695885	2.30547	0.301841
XM_010102049.2-2		XM_010102051.2-2		0.298816	1.5587	0.191708
XM_010102051.2-2		XM_010102053.2-0		0.00314906	0.00365676	0.861161
XM_010102069.2-1		XM_024168167.1-0		0.143636	0.423164	0.339433
XM_024168184.1-0		XM_010102069.2-1		0.244471	2.41822	0.101095
XM_010102119.2-0		XM_010102120.2-0		0.161128	0.676795	0.238076
XM_010102131.2-0		XM_024168185.1-0		0.536959	2.39076	0.224597
XM_024168268.1-0		XM_010102167.2-0		0.136205	0.646087	0.210815
XM_010102184.2-0		XM_010102185.2-0		0.0846314	0.479004	0.176682
XM_010102185.2-0		XM_010102186.2-0		0.352526	0.701608	0.502454
XM_010102191.2-0		XM_010102192.2-0		0.170657	0.280591	0.608207
XM_010102235.2-0		XM_024168263.1-0		0.692373	2.80299	0.247012
XM_010102268.2-0		XM_010102266.1-0		0.20903	0.50384	0.414873
XM_010102272.2-0		XM_010102268.2-0		0.342609	1.46568	0.233754
XM_010102278.2-0		XM_024168289.1-0		0.253062	1.63318	0.15495
XM_024164482.1-0		XM_010102289.2-0		0.0310983	0.543389	0.0572303
XM_010102459.2-0		XM_010114789.2-0		0.10487	0.184376	0.568782
XM_010102467.2-0		XM_024169751.1-1		1.11928	2.13918	0.523229
XM_010102480.2-0		XM_010102483.2-0		0.907378	2.19237	0.41388
XM_010102489.2-0		augTM-XM_024168432.1-0		0.166103	0.910997	0.182331
XM_010102559.2-1		XM_010102560.2-0		0.960542	2.04565	0.469554
XM_010102593.2-0		XM_010114855.1-0		0.390424	1.3286	0.293861
XM_010102622.2-0		XM_024176665.1-0		0.356191	2.92648	0.121713
XM_010102702.2-0		XM_010102701.2-0		0.126092	0.834823	0.151041
XM_010102736.2-0		XM_010102735.2-0		0.233644	3.35459	0.0696493
XM_010102840.2-0		XM_010102839.2-0		0.194618	1.45446	0.133808
XM_010102844.2-0		XM_010102843.2-0		0.213053	1.30048	0.163827
XM_010102845.2-0		XM_010102844.2-0		0.144068	0.3919	0.367615
XM_024168692.1-1		XM_010102846.2-0		0.329162	1.96365	0.167627
augTM-XM_024170604.1-0		XM_010102948.2-0		0.364247	2.07302	0.175709
XM_010102954.2-0		XM_010102959.2-0		0.278894	0.623677	0.447176
XM_024168798.1-0		XM_010103002.2-0		0.0424005	0.0379028	1.11866
XM_010103045.2-0		XM_010103044.2-1		0.136598	0.583834	0.233967
XM_010103052.2-0		XM_024168856.1-0		0.210533	1.61956	0.129994
augTM-XM_010090303.2-1		XM_010103083.2-0		0.267062	2.59515	0.102908
XM_010103144.2-0		XM_024176881.1-0		0.253646	0.863684	0.293679
XM_010103169.2-0		XM_010103172.2-0		0.00935478	0.00919451	1.01743
XM_010103211.2-0		XM_024168956.1-0		0.126385	0.33055	0.382347
XM_010103218.2-0		XM_024168991.1-0		0.339383	1.33056	0.255068
XM_010103220.2-2		XM_010111987.2-1		0.0203257	0.0260471	0.780345
XM_010103252.2-0		XM_010103253.2-0		1.74483	1.37212	1.27162
XM_010103286.2-0		XM_010103288.2-0		0.321102	0.42062	0.763403
XM_010103296.2-0		XM_010105851.2-0		0.343955	1.85193	0.185727
XM_010103371.1-3		XM_010103369.2-1		0.0711727	0.292011	0.243733
XM_010103370.1-1		XM_010103371.1-3		0.371377	2.1295	0.174396
augTM-XM_024162757.1-0		XM_010103413.2-0		0.297358	1.94852	0.152607
XM_010111104.2-0		XM_010103414.2-0		0.103901	0.148712	0.698673
XM_010103456.2-1		XM_010103458.2-0		0.302713	0.998992	0.303018
XM_010103577.2-0		XM_010103576.2-0		0.228093	4.51087	0.0505652
XM_010103589.2-2		XM_010103590.1-0		0.196865	0.971417	0.202657
XM_010103614.2-0		XM_024166941.1-0		0.300656	1.65503	0.181662
XM_010103617.1-0		XM_010103618.2-0		1.59224	0.508206	3.13306
XM_010103648.2-0		XM_010103647.2-0		1.11885	2.20711	0.506927
XM_010103738.2-0		XM_010112344.2-0		0.412434	0.968204	0.425978
XM_010103868.2-1		XM_024176488.1-0		1.08991	2.62238	0.41562
XM_010103923.2-0		XM_010103922.2-0		0.728934	1.44327	0.505058
XM_010103970.2-0		XM_010103968.1-0		0.66899	2.78807	0.239947
XM_010103987.2-1		XM_010103986.2-0		0.530424	2.53674	0.209097
XM_010103989.2-0		XM_010103987.2-1		0.13249	0.412128	0.321477
XM_010103991.2-0		XM_010103990.2-0		0.508629	1.54314	0.329607
XM_010104062.2-0		XM_010104061.2-0		0.198617	2.64537	0.0750811
XM_010104061.2-0		XM_024169452.1-0		0.0605968	0.281092	0.215576
XM_010104070.2-0		XM_010104069.2-0		0.10622	0.564999	0.188
XM_010104075.2-0		XM_024176763.1-0		0.207061	1.38745	0.149239
XM_024176559.1-0		XM_010104111.1-0		0.203751	0.198519	1.02635
XM_010104114.2-0		XM_024176661.1-0		0.527904	1.87409	0.281686
XM_010104161.2-0		XM_010104159.2-0		0.198623	0.846714	0.23458
XM_010104275.2-0		augTM-XM_010104276.2-0		0.200297	0.671937	0.298089
XM_024169598.1-0		XM_010104296.2-0		0.235112	0.27106	0.867378
XM_010104300.2-0		XM_010104297.1-1		0.213955	1.21824	0.175626
XM_010104319.2-0		XM_024176727.1-0		0.130026	0.387584	0.335478
XM_010104343.1-0		XM_010104342.1-0		0.0171392	0.024333	0.704357
XM_010104342.1-0		XM_024169613.1-0		0.093077	0.230614	0.403606
XM_010104344.1-0		XM_010104343.1-0		0.0845398	0.343546	0.24608
XM_010104347.2-0		XM_024164378.1-0		0.0802452	0.302746	0.265058
XM_010104375.2-0		XM_024166216.1-0		0.00958847	0.0130541	0.734516
XM_010104452.2-0		XM_010111295.2-0		0.00282819	0.00588382	0.480672
XM_010104532.2-0		XM_024169686.1-0		0.0282376	0.0375911	0.751178
XM_024169747.1-0		XM_010104532.2-0		0.800365	2.52547	0.316917
XM_024169686.1-0		XM_010104533.2-0		0.297931	2.11875	0.140616
XM_010104548.1-0		XM_010104549.2-0		0.834531	1.76906	0.471737
XM_010104577.2-1		XM_010104578.2-0		0.4682	1.18483	0.395163
XM_010104636.2-1		XM_024169813.1-2		0.159747	0.324475	0.492324
XM_024169838.1-1		XM_010104648.1-0		0.109746	0.650863	0.168615
XM_010104658.2-0		XM_010104655.1-0		0.263353	0.96044	0.2742
XM_010104713.2-0		XM_010104714.2-1		0.0968796	0.403555	0.240065
XM_010104714.2-1		XM_010104715.2-1		0.136174	1.45833	0.0933767
XM_024169869.1-0		XM_010104719.2-0		0.0632858	0.396595	0.159573
XM_010104794.2-0		XM_024169915.1-0		0.19299	1.98431	0.097258
XM_010104803.2-0		XM_024162312.1-0		0.218953	1.1422	0.191695
XM_024162333.1-1		XM_010104803.2-0		0.156049	0.731152	0.21343
XM_024171839.1-0		XM_010104907.2-0		0.00670191	0.011748	0.570474
XM_010104909.2-0		XM_010114860.2-0		0.220896	1.39388	0.158476
XM_010104969.2-0		XM_024168550.1-0		0.46696	1.29782	0.359803
XM_010104985.2-0		XM_010107918.2-0		0.0247956	0.0862568	0.287463
XM_010105008.1-0		XM_010105007.2-0		0.227754	0.713651	0.31914
XM_010105011.1-0		XM_010105010.1-0		0.192967	0.989389	0.195036
XM_010105020.2-0		XM_010105018.2-0		0.138792	0.438883	0.316239
XM_010105018.2-0		XM_024169318.1-0		0.0450118	0.191094	0.235548
XM_010105026.1-0		XM_010105024.1-0		0.30756	1.06006	0.290134
augTM-XM_010105028.1-0		XM_010105027.1-0		0.306523	1.16285	0.263597
XM_010105029.1-0		augTM-XM_010105028.1-0		0.101518	0.357779	0.283745
augTM-XM_010105031.1-0		XM_010105030.1-0		0.164284	0.518824	0.316648
XM_010105032.2-0		XM_024176874.1-0		0.179192	1.08232	0.165563
XM_010105057.2-1		XM_010106622.2-1		0.137938	0.0958149	1.43963
XM_024170130.1-1		XM_010105140.2-0		0.140741	0.231106	0.608986
XM_010105145.2-0		XM_010105143.2-0		0.369594	2.20001	0.167996
XM_010105143.2-0		XM_024170130.1-1		0.0844206	0.210477	0.401092
XM_024169829.1-1		XM_010105200.2-0		0.135585	0.307619	0.440756
XM_024173506.1-1		XM_010105297.2-0		0.324412	1.73657	0.186812
XM_010105298.2-1		XM_010105301.2-1		0.136168	0.470264	0.289556
XM_010105301.2-1		XM_024173506.1-1		0.125169	0.525789	0.23806
XM_010105340.1-0		XM_010105339.1-0		0.0985617	0.117051	0.84204
XM_024176502.1-0		XM_010105378.1-0		0.0357137	0.179192	0.199305
XM_024170313.1-0		XM_010105425.2-4		0.628262	3.77869	0.166265
augTM-XM_024170367.1-0		XM_010105490.2-0		0.516497	1.74759	0.295548
XM_010105494.2-0		XM_010105493.2-0		0.0462861	0.231043	0.200335
XM_024170380.1-0		XM_010105566.1-0		0.451545	1.60658	0.28106
augTM-XM_024170506.1-0		XM_010105672.2-0		0.380191	1.24356	0.305728
XM_010105698.2-0		XM_010105697.2-1		0.241767	0.865686	0.279278
XM_010105737.1-0		XM_024170526.1-0		0.199984	0.270397	0.739595
XM_010105785.2-0		XM_010105788.2-0		0.14712	0.912776	0.161179
XM_010111426.2-0		XM_010105793.2-0		0.294405	0.995944	0.295604
XM_010105796.1-0		augTM-XM_024170604.1-0		0.113672	0.485836	0.233972
XM_010105804.1-0		XM_010105803.1-0		0.223824	1.27077	0.176132
XM_010105833.2-0		XM_010105832.2-0		0.282901	0.958393	0.295182
XM_010105849.2-0		XM_010107326.2-0		0.377081	1.22776	0.30713
XM_010106081.2-0		XM_010106083.1-0		0.181623	0.625989	0.290138
XM_024170769.1-3		XM_010106081.2-0		0.380405	1.69808	0.224021
XM_010106083.1-0		XM_024170768.1-0		0.349621	1.54946	0.225641
XM_024170768.1-0		XM_010106087.2-0		0.431458	3.64821	0.118265
XM_010106104.2-0		XM_024170772.1-1		0.00484589	0.00295713	1.63872
XM_024170772.1-1		XM_010106107.1-1		0.452193	2.6867	0.168308
XM_010106174.2-0		XM_010106791.2-0		0.445162	1.69512	0.262614
XM_010106243.2-0		XM_024170861.1-0		0.260192	1.38711	0.187578
XM_010106312.2-2		XM_024170935.1-0		0.195377	1.73069	0.11289
XM_010106345.2-0		XM_024170962.1-0		0.214508	0.538641	0.398239
XM_024171000.1-0		XM_010106394.2-0		0.21744	0.807893	0.269145
XM_010106415.2-1		XM_010109858.2-1		0.241563	0.382005	0.632354
XM_010106464.2-0		XM_010114916.2-0		0.155415	3.02894	0.0513101
XM_010106480.2-0		XM_024171072.1-0		0.554573	1.00973	0.549228
XM_010106507.2-0		XM_010106508.2-0		0.44727	1.95534	0.228742
XM_010106508.2-0		XM_010106509.2-0		0.158201	0.661969	0.238986
XM_010106509.2-0		XM_024171063.1-0		0.144961	0.802493	0.180638
XM_024171063.1-0		XM_010106510.1-0		0.166954	0.889102	0.187779
XM_010109449.2-1		XM_010106513.2-0		0.131537	0.703936	0.18686
XM_010106542.2-0		XM_024171088.1-0		0.224591	1.07079	0.209743
XM_010106569.2-0		XM_024171079.1-0		0.0917252	0.147026	0.62387
XM_010106606.1-0		XM_010106607.2-0		0.0448427	0.204073	0.219738
XM_010106624.2-0		augTM-XM_010105054.1-0		0.231303	0.822419	0.281247
XM_010106662.2-0		XM_024167605.1-0		0.106995	0.157655	0.678668
XM_024176708.1-0		XM_010106673.2-0		1.06924	3.84297	0.278233
XM_010106726.2-0		XM_010106727.2-0		0.428478	1.74465	0.245595
XM_024171196.1-0		XM_010106726.2-0		0.209941	0.703606	0.298379
XM_010106792.2-0		XM_024165161.1-0		0.818608	1.62196	0.504702
augTM-XM_024167488.1-0		XM_010106794.2-0		0.0551004	0.111203	0.495492
XM_010106834.2-0		XM_010106835.2-0		0.979858	2.37441	0.412674
XM_010106849.2-1		augTM-XM_010099147.2-0		0.163831	1.47643	0.110965
XM_010106946.2-0		XM_024171397.1-2		0.127378	0.114003	1.11732
XM_010106950.2-1		XM_010112800.2-1		0.0157286	0.0119504	1.31616
XM_024171419.1-0		XM_010106972.2-0		0.205217	1.12448	0.1825
XM_010106981.2-1		augTM-XM_024171409.1-0		0.360957	0.672513	0.536728
XM_010107015.2-0		XM_024171458.1-0		0.137173	0.642408	0.21353
XM_010107096.2-0		XM_024176772.1-0		0.0641524	0.403708	0.158908
augTM-XM_024171658.1-0		XM_010107215.2-0		0.180214	1.20808	0.149174
XM_010107217.2-0		XM_024171636.1-1		0.149372	1.20967	0.123482
XM_010107227.2-0		XM_024171653.1-0		0.188486	0.688188	0.273887
XM_010107262.2-0		XM_010114920.2-0		0.290917	1.1799	0.246561
XM_010107311.2-0		XM_024171698.1-0		0.0151904	0.0221418	0.68605
XM_010107323.2-0		XM_024168699.1-0		0.294134	1.73282	0.169743
XM_010107332.2-0		XM_024176806.1-0		0.0159354	0.00352113	4.52566
XM_024167387.1-0		XM_010107346.2-0		1.16079	1.62271	0.71534
XM_010107358.2-0		XM_024166416.1-0		1.27323	1.32187	0.963209
XM_010107409.2-0		XM_024176601.1-0		0.121544	0.0199602	6.08931
XM_024171776.1-3		XM_010107437.2-4		0.685106	1.7598	0.38931
XM_010107479.2-0		XM_024171839.1-0		0.79511	1.32539	0.599906
XM_010107524.2-1		XM_010107523.2-0		0.00493017	0.0167138	0.294977
XM_010107575.2-0		XM_024171866.1-0		0.0993068	0.533094	0.186284
XM_010107604.2-0		XM_024166427.1-0		0.392628	3.54537	0.110744
XM_010107695.2-0		XM_024166080.1-0		0.284639	1.30893	0.217459
XM_010107706.2-0		XM_024176492.1-0		0.0650513	0.106238	0.612318
XM_010107717.1-0		XM_024171976.1-0		0.0354699	0.0344169	1.0306
XM_010107719.2-0		XM_010107720.2-0		0.201795	0.922271	0.218802
XM_024171976.1-0		XM_010107719.2-0		0.180987	0.884337	0.204658
augTM-XM_024176576.1-0		XM_010107736.2-0		0.272098	1.31136	0.207493
XM_010107777.2-0		XM_024172007.1-1		0	0.00692846	0
XM_010107786.2-1		XM_010107787.2-1		0.127939	0.385371	0.331989
XM_010107787.2-1		XM_024166429.1-1		0.364378	2.64389	0.137819
XM_010107797.2-2		XM_010107798.2-2		0.873488	2.49829	0.349635
XM_010113285.2-0		XM_010107813.2-0		0.721065	2.42291	0.297603
XM_010107825.2-0		XM_010107826.2-0		0.273014	1.08701	0.251159
XM_010107837.1-0		XM_024172045.1-0		0.146825	0.823959	0.178194
XM_024172057.1-0		XM_010107866.2-2		0.162352	0.54916	0.295637
XM_010107873.2-1		XM_024162423.1-1		0.140602	0.959469	0.146542
XM_010107924.2-0		XM_024176867.1-0		0.0229945	0.0239746	0.959118
XM_010107938.2-0		XM_024176589.1-0		0.012247	0.0225899	0.542142
XM_010107958.2-0		XM_024176655.1-0		0.346333	1.68961	0.204978
XM_010108013.2-0		XM_024172179.1-0		0.159782	0.171003	0.93438
XM_010108064.2-1		XM_024172257.1-1		0.223397	0.545966	0.409178
XM_024167806.1-1		XM_010108091.2-1		0.0504392	0.0750626	0.671961
XM_010108155.2-1		XM_010108154.2-1		0.0822742	0.230897	0.356323
XM_010108190.2-0		XM_010108187.1-0		1.16252	3.524	0.329887
XM_010108206.2-0		XM_010108205.2-0		0.306136	1.26278	0.24243
augTM-XM_024167447.1-0		XM_010108219.2-0		0.214388	1.13578	0.188759
XM_024172345.1-0		XM_010108261.2-0		0.0107781	0.0117376	0.91826
XM_024169039.1-0		XM_010108274.2-0		0.256008	0.620137	0.412826
XM_010108276.2-0		XM_010108277.2-0		0.204413	2.45011	0.08343
XM_010108286.2-0		XM_024175074.1-0		0.149658	1.25456	0.119291
XM_010108301.1-0		XM_024176958.1-0		0.0232507	0.0277049	0.839224
XM_010108417.2-0		XM_010108418.2-0		0.26731	1.62536	0.164462
XM_010108494.2-2		XM_024166943.1-2		0.20502	3.03229	0.0676123
XM_010108503.2-0		XM_010108504.2-0		0.962881	2.13972	0.450004
XM_010108540.1-0		XM_010108543.1-0		0.136757	1.63046	0.0838761
XM_010108543.1-0		XM_010108544.2-0		0.523599	1.16438	0.449679
XM_010108552.2-0		augTM-XM_024166367.1-0		0.486127	0.851452	0.570939
XM_010108837.2-0		augTM-XM_010108835.2-0		0.41892	0.860864	0.486627
XM_010108841.2-0		augTM-XM_010108840.2-0		1.08627	1.77006	0.61369
XM_010108845.2-0		XM_010114865.2-0		0.0937136	0.082229	1.13967
XM_010108964.1-0		XM_010108966.2-0		1.02964	0.634432	1.62293
XM_010114930.1-0		XM_010109085.2-0		0.243058	0.898678	0.270462
XM_010109168.2-10		XM_010109170.2-10		0.161451	0.508253	0.317659
XM_010109276.1-1		XM_010109280.1-1		0.999252	1.60653	0.621995
XM_010109320.2-0		XM_024173008.1-0		0.0121641	0.0197659	0.615409
XM_024176885.1-0		XM_010109320.2-0		0.216612	0.822528	0.263349
XM_010109407.2-2		augTM-XM_024173062.1-13		1.1596	1.6808	0.689912
XM_010109485.2-3		augTM-XM_010109486.2-3		0.0689009	0.104821	0.657317
XM_010109593.2-0		XM_010109591.2-0		0.365962	2.26134	0.161834
XM_010109598.2-0		XM_010109596.2-0		0.371889	1.211	0.307092
XM_010109601.2-0		XM_010109598.2-0		0.259519	1.1127	0.233234
XM_024173232.1-0		XM_010109608.2-0		0.459361	2.3669	0.194077
XM_010109662.2-0		XM_010109663.2-0		0.128289	0.393385	0.326116
XM_010109677.2-1		XM_024173171.1-0		0.436243	0.891434	0.489372
XM_010109700.2-0		XM_010109701.2-0		0.0573445	0.236396	0.242578
XM_010109716.2-2		XM_010109720.2-0		0.130626	1.56665	0.083379
XM_010109804.2-0		XM_010109805.2-0		0.289692	2.17479	0.133205
augTM-XM_010109802.1-0		XM_010109804.2-0		0.0881881	0.249895	0.3529
XM_010109814.2-0		XM_010109815.1-0		0.0828693	0.252136	0.328669
XM_010109815.1-0		XM_010109817.2-0		0.0675353	0.160212	0.421536
XM_010109847.1-0		XM_024176860.1-0		0.547407	2.24537	0.243793
XM_010109961.2-0		XM_010109960.2-1		0.028332	0.101247	0.27983
XM_010109994.2-0		XM_010109993.2-0		0.112149	0.409017	0.274191
XM_010109993.2-0		XM_024173417.1-0		0.284234	0.691806	0.410858
XM_024173419.1-0		XM_010110004.2-0		0.405916	1.38582	0.292906
XM_010110035.2-0		XM_024169221.1-0		0.139782	0.32681	0.427716
XM_024173509.1-0		XM_010110122.2-0		0.092731	0.243231	0.381246
XM_024173493.1-0		XM_010110124.2-0		0.213173	1.09173	0.195261
augTM-XM_010110140.2-1		XM_010110141.2-1		0.359852	2.00819	0.179192
XM_010110196.2-0		XM_024176890.1-0		0.155907	0.134579	1.15848
XM_010110197.2-0		XM_024176945.1-0		0.979709	2.29001	0.427819
XM_010110227.2-0		XM_010110229.1-0		0.891001	1.38315	0.644181
XM_010110264.2-0		XM_024173591.1-0		0.610575	Infinity	0
XM_010110271.2-2		XM_010110270.2-0		0.0754057	0.355235	0.21227
XM_024173587.1-0		XM_010110271.2-2		0.293038	0.48081	0.609467
XM_010110279.2-0		augTM-XM_010110277.2-0		0.251122	0.544725	0.461007
XM_010110283.1-0		XM_010110282.2-0		0.227379	0.493819	0.46045
XM_010110282.2-0		XM_024173605.1-0		0.237621	0.523217	0.454154
XM_010110284.1-0		XM_010110283.1-0		0.233286	0.379413	0.614861
XM_010110307.2-0		augTM-XM_010110308.2-0		0.139563	0.287284	0.485801
XM_010110340.2-0		XM_010110339.2-0		0.421502	1.67398	0.251797
augTM-XM_010099317.1-0		XM_010110371.2-0		0.338506	1.85451	0.182531
XM_010110424.2-0		XM_010110425.2-0		0.554984	1.64792	0.336779
XM_010110462.2-0		XM_010110461.2-0		0.487694	1.00752	0.484054
XM_010110463.2-0		XM_010110462.2-0		0.159132	0.859323	0.185183
XM_010110464.2-0		XM_010110463.2-0		0.186347	0.925295	0.201392
XM_010110501.2-0		XM_024173777.1-0		0.0563985	0.208563	0.270415
XM_024173813.1-0		XM_010110607.2-0		0.041193	0.13165	0.312898
XM_010110706.2-0		augTM-XM_010110707.2-0		0.30399	1.47278	0.206405
XM_010110711.2-0		XM_024173811.1-0		0.0906867	0.965316	0.0939451
XM_010110762.1-0		XM_024173912.1-0		0.291547	1.76621	0.165069
XM_024173917.1-0		XM_010110769.2-0		0.467319	1.68421	0.277471
XM_010114825.2-0		XM_010110773.2-0		0.526256	1.73356	0.30357
XM_010110791.1-1		XM_010110793.1-0		0	0.0198359	0
XM_024173925.1-0		XM_010110804.1-0		1.35304	2.60616	0.519169
XM_010110812.2-0		XM_024176909.1-0		0.411361	1.3701	0.300242
XM_024173975.1-0		XM_010110894.2-0		0.980838	1.78571	0.549271
XM_010110922.2-0		XM_024174013.1-0		0.77552	1.50186	0.516373
XM_010110935.2-0		XM_024168082.1-0		0.285405	1.51829	0.187978
XM_010111019.2-0		XM_010111018.2-0		0.163857	0.205499	0.797358
XM_010111118.2-0		XM_010114797.2-0		0.0857935	0.27011	0.317625
XM_010111191.2-0		XM_010111190.2-0		0.0865982	0.282545	0.306493
XM_010111192.2-0		XM_010111191.2-0		0.388481	0.868662	0.447218
XM_010111241.2-0		XM_024174207.1-0		0.328429	0.834646	0.393495
XM_010111284.2-0		XM_010111285.2-0		0.095765	0.374527	0.255696
XM_010111347.2-0		XM_010111348.2-0		0.303569	0.709549	0.427835
XM_024168064.1-0		XM_010111471.2-0		0.0623444	0.197028	0.316424
XM_010111589.2-0		XM_010111588.2-0		0.175763	0.5809	0.302571
XM_010111664.2-0		XM_010111663.2-0		0.254028	0.648287	0.391845
XM_010111716.2-0		XM_010111715.2-0		0.0377025	0.267393	0.141
XM_010111754.2-0		XM_024174543.1-0		0.112885	0.26253	0.429989
XM_024176560.1-0		XM_010111763.2-0		0.349005	2.09008	0.166981
XM_024174561.1-0		XM_010111779.1-0		0.931285	1.42405	0.65397
XM_010111788.2-0		XM_010111787.2-0		0.31234	1.50264	0.207861
XM_010111818.2-0		XM_010114890.2-0		0.40358	1.34316	0.300471
XM_010111931.2-0		XM_024174647.1-0		0.322448	1.24005	0.260028
XM_010111998.2-0		XM_024165839.1-0		0.267606	1.48785	0.179861
XM_010112013.1-0		XM_010112012.1-0		0.383022	2.38802	0.160393
XM_010112019.1-0		XM_024174709.1-0		0.309024	0.673456	0.458862
augTM-XM_024174710.1-0		XM_010112019.1-0		0.368705	0.950928	0.387732
XM_024174734.1-0		XM_010112032.2-0		0.429149	3.41833	0.125544
XM_024172897.1-1		XM_010112081.2-1		0.00137394	0.000111335	12.3406
XM_024174823.1-0		XM_010112117.2-0		0.679281	2.97772	0.228121
XM_010112123.2-0		XM_010112122.2-0		0.078604	0.115019	0.683401
XM_010112139.2-1		XM_024175763.1-0		0.101788	0.684553	0.148693
XM_010112191.2-0		XM_010114801.2-0		0.167783	1.95516	0.0858154
XM_010112212.2-0		XM_010112213.2-0		0.094224	0.271893	0.346549
XM_010112282.2-0		XM_024174923.1-0		0.555064	2.94973	0.188175
XM_010112352.2-0		XM_010112351.1-0		0.193343	0.768307	0.251648
XM_010112363.1-0		XM_010112362.2-0		0.456358	1.40144	0.325635
XM_010112413.2-0		XM_010112408.2-0		0.886798	2.25214	0.393758
XM_010112509.2-0		XM_010112508.2-1		0.340658	1.45574	0.23401
XM_010112526.2-0		XM_024175046.1-0		0.0199806	0.0458283	0.435988
XM_024172433.1-0		XM_010112548.2-0		0.0647765	0.271089	0.238949
XM_024175173.1-0		XM_010112668.2-0		0.147025	0.478966	0.306964
XM_010112710.1-0		XM_010112709.1-0		0.408629	1.16184	0.351709
XM_010112730.2-3		XM_024175224.1-0		0.465114	1.65645	0.28079
XM_010112755.2-0		XM_010114877.2-0		0.658926	1.89954	0.346888
XM_010112776.2-2		XM_010112779.1-0		0.264235	1.00605	0.262646
XM_010112787.2-0		XM_024176676.1-0		0.17863	0.560862	0.318492
XM_010112861.2-0		XM_024175289.1-0		0.109827	0.376305	0.291857
XM_024175408.1-1		XM_010112911.2-3		0.156117	0.787367	0.198277
augTM-XM_010112927.1-1		XM_010112929.2-1		0.231013	1.19149	0.193886
XM_010112975.2-0		XM_010112976.2-1		0.520667	0.96082	0.541899
XM_010113025.2-0		XM_010113023.2-0		0.337389	1.43294	0.235453
augTM-XM_010113099.2-0		XM_010113101.2-0		0.216416	0.891987	0.242623
XM_010113102.2-0		XM_010113104.2-0		0.231247	0.787329	0.29371
XM_010113104.2-0		XM_010113105.2-0		0.294427	0.833119	0.353404
XM_010113109.2-0		XM_010113110.2-0		0.299923	0.842279	0.356085
XM_010113152.2-0		augTM-XM_024170656.1-1		0.311495	0.844886	0.368683
XM_010113225.1-0		XM_010113226.1-0		0.0264289	0.0339041	0.77952
XM_010113372.1-0		XM_010113225.1-0		0.140085	0.624321	0.22438
XM_024175513.1-0		XM_010113230.2-0		0.269086	1.26435	0.212826
XM_010113295.2-0		XM_010113297.2-2		0.176108	0.409243	0.430327
XM_010113297.2-2		XM_024175538.1-0		0.352409	1.17927	0.298837
XM_024169989.1-0		XM_010113385.2-0		0	0.00478471	0
XM_010113438.2-0		XM_010113442.2-0		1.11362	3.4291	0.324757
XM_010113442.2-0		XM_024175635.1-0		0.530884	2.52547	0.210212
XM_010113473.2-0		augTM-XM_024176810.1-0		0.276056	0.606107	0.455458
XM_024175706.1-0		XM_010113501.1-0		0.0209371	0.0384232	0.544908
XM_010113537.2-0		augTM-XM_024175686.1-0		0.0141463	0.0361435	0.391393
XM_010113592.1-0		XM_010113593.1-0		0.195805	0.246545	0.794195
XM_024175731.1-0		XM_010113592.1-0		0.28035	1.61175	0.173942
XM_010113608.1-0		XM_024175728.1-0		0.292619	2.62537	0.111458
XM_024175728.1-0		XM_010113609.1-0		0.299394	2.64285	0.113285
XM_010113610.2-0		XM_010113611.1-0		1.16254	1.92371	0.60432
XM_010113622.2-0		XM_010113623.1-0		0.282247	1.27207	0.22188
XM_010113623.1-0		XM_024176498.1-1		0.0651016	0.322872	0.201633
XM_010113629.2-0		XM_024175739.1-0		0.784888	2.49532	0.314544
XM_010113675.2-0		XM_010114274.2-0		0.189057	0.453135	0.417221
augTM-XM_010113680.2-2		XM_010113678.1-0		0.555138	2.76761	0.200584
augTM-XM_024175777.1-0		XM_010113693.2-0		0.875096	2.20249	0.397321
XM_024175925.1-0		XM_010113882.2-0		0.309743	0.68943	0.449273
XM_024172494.1-0		XM_010113898.2-0		0.0919204	0.245103	0.375027
XM_010114032.2-0		XM_024176027.1-0		0.0610506	0.0779923	0.782778
XM_024176027.1-0		XM_010114038.2-0		0.295371	1.16954	0.252554
XM_010114076.2-0		XM_010114077.2-0		0.246251	0.630796	0.390381
XM_010114103.1-1		XM_024165407.1-1		0.330194	1.34502	0.245494
XM_024176102.1-0		XM_010114148.1-0		0.750512	2.101	0.357216
XM_010114208.2-0		XM_010114207.1-0		0.273404	1.27098	0.215113
XM_010114221.2-0		XM_024176137.1-1		0.438966	1.70368	0.257657
XM_010114232.2-1		XM_010114231.2-0		0.271466	0.865678	0.313587
XM_010114291.1-2		XM_010114293.2-0		0.244007	1.05291	0.231746
XM_024176199.1-1		XM_010114291.1-2		0.207678	0.613851	0.338319
XM_010114293.2-0		augTM-XM_024176204.1-0		0.245599	0.623981	0.393601
augTM-XM_024176204.1-0		XM_010114296.2-0		0.169978	0.693037	0.245265
XM_010114340.1-1		XM_010114342.1-2		0.569297	1.66393	0.342139
XM_010114386.2-0		XM_010114385.2-0		0.134667	0.352392	0.382151
XM_010114399.2-0		XM_024176261.1-0		0.00230252	0.00168224	1.36872
XM_024176264.1-0		XM_010114432.2-0		0.113556	0.971312	0.11691
XM_010114432.2-0		XM_024176711.1-0		0.246691	1.33397	0.184931
XM_010114505.2-0		XM_010114506.1-0		0.360775	2.16869	0.166356
XM_010114506.1-0		XM_010114507.1-0		0.297357	2.2027	0.134997
XM_010114507.1-0		XM_010114509.2-0		0.234598	4.34063	0.054047
XM_010114516.2-0		XM_010114774.2-0		0.22339	1.44205	0.154911
XM_024176518.1-0		XM_010114682.2-0		0.0599069	0.0607829	0.985588
XM_010114741.2-0		XM_010114740.2-0		0.0851024	0.377227	0.2256
XM_024176440.1-0		XM_010114778.2-0		0.650108	3.051	0.21308
XM_024174985.1-0		XM_010114864.2-0		0.0612636	0.0954324	0.641958
augTM-XM_010089785.2-1		XM_010114870.2-0		1.12839	1.16733	0.966638
XM_010114871.2-0		XM_024165558.1-0		0.00940451	0.0003579	26.2769
XM_010114872.2-0		augTM-XM_010092296.2-0		1.24195	2.18448	0.568534
XM_024165877.1-0		XM_010114887.2-0		0.936791	1.51995	0.616331
augTM-XM_010093695.2-0		XM_010114914.2-1		0.0261845	0.0217933	1.20149
XM_024162406.1-0		XM_010114924.2-0		0.00682211	0.0568993	0.119898
XM_010114932.2-0		XM_024170136.1-0		0.176722	0.360472	0.490251
XM_024176866.1-0		XM_010114933.2-0		0	0.00409418	0
XM_024177026.1-4		XM_010114956.2-1		0.164369	1.20883	0.135974
XM_010114959.1-1		XM_010114960.1-1		0.0659803	0.255536	0.258203
XM_010114967.2-0		XM_010114968.2-0		0.470883	1.97879	0.237966
XM_010115023.2-0		XM_010115024.2-0		0.669075	1.85614	0.360465
XM_024177122.1-0		XM_010115023.2-0		0.0955931	0.269422	0.354808
XM_010115108.2-0		XM_010115109.2-0		0.150108	1.2826	0.117034
XM_010115143.2-0		XM_024177130.1-0		0.454235	3.12317	0.14544
XM_024161264.1-0		XM_024161155.1-0		0.291604	1.33228	0.218876
XM_024161239.1-0		XM_024161226.1-2		0.311491	2.31074	0.134801
XM_024161390.1-0		XM_024161494.1-0		0.195832	0.739095	0.264962
XM_024161400.1-0		augTM-XM_024165070.1-1		0.0824631	0.287707	0.286621
XM_024161477.1-0		XM_024161418.1-0		0.0366034	0.0493636	0.741506
XM_024167785.1-0		XM_024161440.1-0		0.231709	0.570987	0.405804
XM_024161444.1-0		augTM-XM_010088273.2-0		0.102792	0.130765	0.786083
XM_024161449.1-0		XM_024161466.1-0		0.212116	0.934845	0.2269
augTM-XM_024164875.1-0		XM_024161464.1-0		0.0028436	0.00970887	0.292887
XM_024161495.1-0		XM_024161468.1-0		0.0413797	0.0900401	0.45957
XM_024161475.1-0		XM_024161493.1-0		0.296235	0.932511	0.317675
XM_024161479.1-0		XM_024161477.1-0		0.60039	1.39229	0.431224
XM_024161496.1-0		XM_024161495.1-0		0.435137	1.72146	0.252771
XM_024161506.1-0		XM_024176494.1-0		0.378058	0.925845	0.408338
XM_024161549.1-1		XM_024176641.1-1		2.7358	2.03739	1.3428
XM_024161552.1-0		XM_024162274.1-0		1.02598	0.831612	1.23372
XM_024161600.1-0		XM_024176894.1-1		0.187238	0.666297	0.281013
XM_024161606.1-0		XM_024169190.1-0		1.14522	1.60804	0.712181
XM_024161675.1-0		XM_024171550.1-0		0.667213	2.02489	0.329506
augTM-XM_024161706.1-2		XM_024161687.1-0		0.714716	1.13009	0.632443
XM_024161707.1-0		augTM-XM_024161711.1-1		0.486553	0.669357	0.726896
XM_024161720.1-0		XM_024176895.1-1		0.220761	0.494655	0.446293
XM_024161721.1-2		XM_024172549.1-1		1.05827	1.81175	0.584115
XM_024161761.1-0		XM_024164098.1-0		0.0661221	0.107326	0.616089
XM_024166617.1-0		XM_024161768.1-0		0.0454469	0.276307	0.16448
XM_024161821.1-0		XM_024164172.1-0		0.0860152	0.0911994	0.943155
XM_024174248.1-7		XM_024161823.1-4		0.0999211	0.0982712	1.01679
XM_024161909.1-0		XM_024161919.1-0		0.822557	1.60882	0.511279
XM_024162027.1-0		XM_024161990.1-0		0.579391	1.05149	0.551016
XM_024162033.1-0		XM_024162027.1-0		0.126303	0.273878	0.461163
XM_024162057.1-0		XM_024162058.1-0		0.226856	0.740417	0.30639
XM_024177331.1-0		XM_024162087.1-0		0.0804999	0.62577	0.128641
XM_024162104.1-2		XM_024165149.1-0		0.011858	0.00023458	50.5497
XM_024173384.1-0		XM_024162153.1-0		0.0814096	0.0936573	0.869228
XM_024162186.1-0		XM_024171789.1-0		0.1939	0.88444	0.219235
XM_024162201.1-0		XM_024162723.1-0		1.02018	2.23722	0.456004
XM_024162251.1-0		XM_024176773.1-0		0.154427	0.171886	0.898431
XM_024166634.1-2		XM_024162262.1-0		0.0203402	0.0621473	0.32729
XM_024162295.1-0		XM_024176679.1-0		0.64795	1.96778	0.32928
XM_024162319.1-1		XM_024162334.1-1		0.208233	0.804989	0.258678
XM_024162325.1-0		augTM-XM_024162326.1-0		0.00576778	0.00659635	0.87439
XM_024162352.1-0		XM_024168997.1-1		0.190848	0.600573	0.317777
XM_024162361.1-0		XM_024162359.1-0		0.0152428	0.0304684	0.500283
XM_024162394.1-0		augTM-XM_024161974.1-0		0.439597	1.26505	0.347495
augTM-XM_024176362.1-0		XM_024162466.1-0		0.0187451	0.0242201	0.77395
XM_024163953.1-0		XM_024162509.1-0		0.178092	1.12022	0.15898
augTM-XM_024162537.1-0		XM_024162535.1-0		0.0274142	0.0579175	0.473332
XM_024162551.1-0		XM_024175340.1-0		0.925764	4.09758	0.225929
XM_024174345.1-0		XM_024162604.1-0		0.11991	0.306011	0.391847
XM_024162667.1-0		XM_024176645.1-0		0.012903	0.0178356	0.723437
XM_024162729.1-0		XM_024162670.1-0		1.47083	1.61405	0.911266
XM_024162690.1-0		XM_024162678.1-0		0.154428	0.162593	0.949784
XM_024167804.1-1		XM_024162692.1-1		0.0975631	0.101537	0.96086
XM_024162715.1-0		XM_024165864.1-0		0.00577481	1.4487e-05	398.62
XM_024162754.1-0		XM_024163203.1-0		0.0443532	0.0447894	0.990261
XM_024176595.1-0		XM_024162767.1-0		1.54664	2.13836	0.723283
XM_024162769.1-0		XM_024166573.1-0		1.27201	1.28214	0.992099
augTM-XM_010093841.2-0		XM_024162844.1-0		0.835678	3.57163	0.233977
XM_024162872.1-0		augTM-XM_024168931.1-0		0.322919	0.622921	0.518395
XM_024162922.1-0		XM_024162902.1-0		0	0.0050378	0
XM_024162929.1-0		XM_024176619.1-0		0.45373	2.53191	0.179205
XM_024162940.1-1		XM_024174134.1-0		0.350346	0.996771	0.351481
XM_024162941.1-0		XM_024177198.1-0		0.154829	0.268627	0.576371
XM_024165383.1-4		XM_024163056.1-4		0.341295	0.632147	0.539898
XM_024164150.1-0		XM_024163078.1-0		0.0343178	0.0438615	0.782414
XM_024163092.1-0		XM_024170439.1-0		0.0728563	0.098217	0.741789
XM_024169908.1-0		XM_024163098.1-0		1.38164	3.02092	0.457358
XM_024164652.1-0		XM_024163168.1-1		0.318915	1.00825	0.316305
XM_024163214.1-2		XM_024165810.1-2		0.0139533	0.0262246	0.53207
XM_024163215.1-0		XM_024163832.1-0		1.10938	2.36088	0.469901
XM_024163281.1-0		XM_024163293.1-0		0.218013	0.802575	0.271642
XM_024163284.1-0		XM_024163283.1-0		0.136875	0.418799	0.326827
XM_024163283.1-0		augTM-XM_010094569.2-0		0.112477	0.310426	0.362333
XM_024163307.1-2		XM_024164803.1-2		0.141145	0.293407	0.481055
XM_024163338.1-0		augTM-XM_024164488.1-0		0.0151444	0.0282745	0.535621
XM_024163339.1-0		XM_024164006.1-2		0.0145154	0.0193403	0.750528
XM_024163348.1-0		XM_024167451.1-0		0.00821257	0.00369641	2.22177
XM_024163454.1-0		XM_024176780.1-0		0.35983	1.70905	0.210545
XM_024163465.1-3		XM_024163466.1-2		0.161025	0.681108	0.236416
augTM-XM_010102983.1-0		XM_024163522.1-5		0.171269	0.673613	0.254254
XM_024172046.1-2		XM_024163541.1-2		0.12868	0.145109	0.886781
XM_024163551.1-0		XM_024167428.1-0		0.2013	0.59586	0.337831
XM_024176684.1-0		XM_024163582.1-0		0.835947	4.33324	0.192915
XM_024163615.1-0		XM_024163620.1-0		0.378098	2.66984	0.141618
XM_024163672.1-0		XM_024176606.1-0		1.03867	3.91527	0.265288
XM_024163676.1-0		XM_024163674.1-0		0.358432	1.69196	0.211844
XM_024163675.1-0		XM_024163676.1-0		0.177941	0.853784	0.208414
XM_024172385.1-0		XM_024163695.1-0		0.751086	1.20708	0.622235
XM_024163758.1-0		augTM-XM_024176573.1-0		0.0852143	0.226711	0.375872
XM_024163796.1-0		XM_024163794.1-0		0.317537	1.1864	0.267647
XM_024170044.1-0		XM_024163796.1-0		0.306606	1.34874	0.227327
XM_024163822.1-0		XM_024168064.1-0		0.0714158	0.161181	0.443078
XM_024163881.1-1		XM_024172046.1-2		0.375004	1.71472	0.218697
XM_024163931.1-1		augTM-XM_024163950.1-0		0.00925523	0.00860567	1.07548
XM_024163964.1-5		XM_024163941.1-2		0.207583	0.919427	0.225775
XM_024164006.1-2		XM_024164132.1-0		0.144761	0.146386	0.9889
XM_024164007.1-0		XM_024165064.1-0		0.0145935	0.0143744	1.01524
XM_024164034.1-0		XM_024176914.1-0		0.846937	1.77714	0.476572
XM_024164046.1-0		XM_024164035.1-0		1.04995	0.68402	1.53497
XM_024164051.1-0		XM_024172427.1-0		0.00632748	0.00540543	1.17058
XM_024164052.1-0		XM_024172430.1-1		0.0277168	0.0432782	0.640433
XM_024164066.1-0		XM_024168815.1-0		1.16445	2.51756	0.46253
XM_024164080.1-0		XM_024164075.1-0		0.669584	2.83267	0.236379
XM_024164084.1-1		XM_024168826.1-1		0.0589229	0.0509652	1.15614
XM_024170280.1-1		XM_024164096.1-0		0.0832972	0.292207	0.285062
augTM-XM_024164131.1-0		XM_024164130.1-0		0.146836	0.577549	0.254239
XM_024165555.1-0		XM_024164184.1-0		0.0445832	0.0158507	2.81269
XM_024164185.1-0		XM_024175887.1-0		0.225493	0.323682	0.696649
augTM-XM_010095968.2-0		XM_024164187.1-0		0.28279	1.27442	0.221897
XM_024164192.1-0		XM_024177297.1-7		0.0193461	0.0463606	0.417296
XM_024164224.1-0		XM_024164225.1-0		0.105615	0.547232	0.192999
XM_024170588.1-1		XM_024164230.1-0		0.0314025	0.0359966	0.872375
XM_024164238.1-0		XM_024176685.1-0		0.824607	1.42616	0.578199
XM_024164352.1-0		augTM-XM_010096200.2-0		0.0871199	0.176777	0.492823
XM_024164429.1-0		XM_024171671.1-0		0.0159711	0.0192164	0.831118
XM_024171966.1-0		XM_024164438.1-0		0.0146067	0.00245499	5.9498
XM_024176999.1-0		XM_024164444.1-0		0.129415	0.687599	0.188213
XM_024171451.1-0		XM_024164445.1-0		0.232616	0.823959	0.282315
augTM-XM_024163332.1-0		XM_024164487.1-0		1.09775	2.38995	0.459318
XM_024164501.1-0		augTM-XM_010096480.2-0		0.198077	0.805234	0.245986
XM_024164530.1-1		XM_024164532.1-1		0.0323831	0.403488	0.080258
XM_024164557.1-0		XM_024164551.1-0		0.206267	0.792933	0.260131
XM_024164562.1-3		augTM-XM_024164547.1-2		0.117939	0.195	0.604816
XM_024164600.1-0		XM_024164568.1-0		0.374743	1.85037	0.202523
XM_024164643.1-2		XM_024168515.1-0		0.0234506	0.0270706	0.866275
XM_024164725.1-5		XM_024169183.1-6		0.112321	0.175601	0.639638
XM_024164735.1-0		XM_024176830.1-0		0.944146	1.86368	0.506603
XM_024164802.1-0		XM_024164812.1-0		0.273151	0.846711	0.322603
XM_024164866.1-0		XM_024173837.1-0		0.08772	0.185894	0.471881
XM_024164869.1-4		XM_024175748.1-0		0.097808	0.210758	0.464077
XM_024164893.1-0		augTM-XM_024167488.1-0		0.418822	0.368042	1.13797
XM_024164973.1-0		XM_024176977.1-0		0.013754	0.035721	0.385038
XM_024165017.1-0		XM_024165034.1-0		0.322333	1.59804	0.201705
XM_024165059.1-0		XM_024166811.1-0		0.0669891	0.0823586	0.813383
XM_024175587.1-0		XM_024165143.1-2		0.158581	0.165009	0.961039
XM_024165144.1-1		XM_024165146.1-0		0.276958	1.21518	0.227915
XM_024176955.1-0		XM_024165144.1-1		0.569757	2.07037	0.275195
XM_024165145.1-0		XM_024165148.1-0		0.250939	0.750785	0.334236
XM_024165146.1-0		XM_024165147.1-0		0.314433	1.30043	0.241792
XM_024165156.1-0		XM_024176861.1-0		1.29165	5.68284	0.22729
XM_024165194.1-0		XM_024165199.1-0		0.292094	0.861691	0.338977
XM_024165208.1-0		XM_024165251.1-0		0.395127	1.89416	0.208603
XM_024165227.1-0		XM_024165214.1-0		0.1844	0.795469	0.231812
XM_024165229.1-4		XM_024165227.1-0		0.256617	0.832115	0.308391
XM_024165238.1-0		XM_024165229.1-4		0.181707	0.360986	0.503364
augTM-XM_024165237.1-2		XM_024165230.1-5		0.291641	0.95879	0.304176
XM_024165294.1-0		XM_024165286.1-0		0.078169	0.253189	0.308737
XM_024165287.1-1		XM_024165294.1-0		0.197771	0.546276	0.362034
XM_024165316.1-0		XM_024165352.1-0		0.088089	0.258062	0.341348
XM_024165411.1-4		XM_024165413.1-3		0.231309	0.750957	0.308019
XM_024165416.1-5		XM_024165411.1-4		0.236224	0.81097	0.291286
XM_024165414.1-2		XM_024165416.1-5		0.23562	0.838622	0.280961
XM_024172009.1-1		XM_024165548.1-1		0.00139308	0.0051064	0.272811
XM_024173837.1-0		XM_024165555.1-0		0.0478435	0.0169065	2.8299
XM_024165588.1-3		XM_024165595.1-5		0.491609	0.980987	0.501137
XM_024165595.1-5		XM_024165662.1-0		0.616081	2.12944	0.289315
XM_024168826.1-1		XM_024165613.1-1		1.06662	1.31215	0.812883
augTM-XM_024165628.1-2		XM_024165624.1-1		0.686497	1.83697	0.373712
augTM-XM_024174321.1-0		XM_024165695.1-0		0.933602	1.33362	0.700054
XM_024165764.1-0		XM_024165790.1-0		0.25114	0.809562	0.310217
XM_024165790.1-0		XM_024165765.1-0		0.225799	0.683635	0.330291
XM_024165810.1-2		XM_024171711.1-1		1.14321	1.36778	0.835812
XM_024165817.1-0		XM_024170848.1-1		0.11075	0.187469	0.590762
XM_024167098.1-6		XM_024165844.1-6		0.845579	0.897026	0.942648
XM_024176373.1-3		XM_024165851.1-4		0.302544	0.449339	0.67331
XM_024165854.1-0		XM_024170057.1-0		0	0.0130155	0
XM_024165879.1-0		XM_024176499.1-0		1.08613	1.26266	0.86019
XM_024165968.1-0		XM_024166019.1-2		1.00992	1.90555	0.52999
XM_024168667.1-2		XM_024165982.1-2		0.73092	Infinity	0
augTM-XM_024166048.1-0		XM_024166052.1-0		0.135019	0.536896	0.251481
XM_024166116.1-0		augTM-XM_010098846.2-0		0.00869575	0	#NAME?
XM_024166219.1-0		XM_024166220.1-0		0.641947	1.32175	0.485681
XM_024166223.1-0		XM_024176869.1-0		2.23687	1.25187	1.78682
XM_024166251.1-1		XM_024166252.1-1		0.291357	0.515668	0.565009
XM_024166281.1-0		XM_024166271.1-0		0.0496262	0.288003	0.172311
XM_024166273.1-0		XM_024169747.1-0		0.0127158	0.0111526	1.14016
XM_024166278.1-0		XM_024166276.1-0		0.144605	0.463983	0.31166
XM_024166276.1-0		XM_024170041.1-0		0.133137	0.663968	0.200518
XM_024170138.1-0		XM_024166327.1-0		1.11979	2.5668	0.436259
XM_024166388.1-0		XM_024166385.1-0		0.0717126	0.928476	0.0772369
augTM-XM_010099515.2-0		XM_024166545.1-0		0.83263	1.42121	0.585861
XM_024167471.1-0		XM_024166576.1-0		0.0184058	0.447729	0.0411093
XM_024166579.1-0		XM_024166580.1-0		1.06223	1.13834	0.933138
XM_024166684.1-1		XM_024166692.1-0		0.213097	0.615008	0.346494
XM_024166726.1-0		augTM-XM_024166727.1-0		0.275508	0.902886	0.305142
XM_024166728.1-0		XM_024172026.1-0		0.276772	0.849371	0.325855
augTM-XM_024166727.1-0		XM_024166728.1-0		0.37779	0.942771	0.400723
XM_024166735.1-0		XM_024175711.1-1		1.10161	1.8077	0.609397
XM_024176820.1-0		XM_024166770.1-0		0.0190366	0.0213538	0.891485
augTM-XM_024167926.1-4		XM_024166777.1-4		1.16869	1.83225	0.637844
XM_024166786.1-0		XM_024166780.1-0		0.280607	1.07326	0.261453
XM_024166839.1-0		XM_024166897.1-0		1.09718	1.49192	0.735419
XM_024166870.1-0		XM_024166871.1-0		0.187825	0.333476	0.563233
XM_024166942.1-0		XM_024168807.1-0		0.893886	1.40972	0.634089
XM_024172999.1-0		XM_024166953.1-2		1.02073	1.98463	0.514318
XM_024167071.1-2		XM_024166994.1-0		0.170587	0.726139	0.234924
XM_024167007.1-0		XM_024167019.1-1		0.164919	1.01089	0.163142
XM_024167008.1-0		XM_024167046.1-0		0.41296	3.55134	0.116283
XM_024167061.1-0		XM_024167008.1-0		0.244157	1.37319	0.177803
XM_024167046.1-0		XM_024167012.1-0		0.383442	1.2511	0.306483
XM_024167013.1-0		XM_024176638.1-0		0.983209	0.877553	1.1204
XM_024167019.1-1		XM_024167057.1-0		0.0227368	0.0931428	0.244107
XM_024167190.1-0		XM_024167167.1-0		1.30836	2.65789	0.492253
XM_024171008.1-0		XM_024167211.1-0		0.748575	2.3911	0.313067
XM_024168607.1-0		XM_024167245.1-0		0.255546	0.46801	0.546026
XM_024167334.1-0		XM_024167318.1-0		0.25796	0.969036	0.266203
XM_024167340.1-0		augTM-XM_024163272.1-0		0.345301	1.68513	0.204911
augTM-XM_010091122.2-0		XM_024167391.1-0		0.0170347	0.0137429	1.23952
XM_024167395.1-1		XM_024176386.1-2		0.78553	2.0874	0.37632
XM_024167456.1-6		XM_024176338.1-6		0.0329527	0.0421976	0.780915
XM_024167501.1-0		XM_024173256.1-0		0.121984	0.258584	0.471738
XM_024167503.1-0		XM_024167535.1-0		0.178259	0.50107	0.355757
XM_024167517.1-0		XM_024167533.1-0		0.0460717	0.0242445	1.90029
XM_024167827.1-0		XM_024167521.1-0		0.190059	0.551106	0.344868
XM_024167588.1-0		XM_024174640.1-0		0.00420169	0.0137619	0.305314
XM_024167630.1-6		XM_024176709.1-3		0.795183	0.748052	1.06301
XM_024167649.1-1		XM_024167675.1-2		0.324009	1.92336	0.16846
XM_024167654.1-0		augTM-XM_010101265.2-0		0.596182	3.23116	0.18451
XM_024167672.1-0		XM_024167670.1-4		0.239252	0.539649	0.443348
XM_024167692.1-0		XM_024177008.1-0		0.0107009	0.0115348	0.927699
XM_024167807.1-0		XM_024176356.1-0		0.022312	0.0280406	0.795702
XM_024167808.1-0		XM_024172274.1-0		1.252	1.9834	0.631238
XM_024167842.1-0		XM_024167845.1-0		0.309287	1.29221	0.239347
XM_024167882.1-3		XM_024167883.1-3		0.00700472	0.00323276	2.16679
XM_024167925.1-0		XM_024167909.1-0		0.497948	1.34741	0.36956
XM_024167971.1-0		XM_024167981.1-1		0.375135	2.11414	0.177441
XM_024167982.1-0		XM_024167991.1-0		0.089131	0.346883	0.256949
XM_024168029.1-1		XM_024168030.1-4		0.0643779	0.218941	0.294042
XM_024168649.1-0		XM_024168066.1-0		1.22379	0.924108	1.3243
augTM-XM_010111805.2-0		XM_024168093.1-0		0.237684	0.970325	0.244953
XM_024168109.1-0		augTM-XM_010102092.2-0		0.0829356	0.338312	0.245145
XM_024168125.1-0		XM_024168265.1-2		0.221018	0.851721	0.259496
XM_024168137.1-0		XM_024168140.1-0		0.152362	2.24667	0.0678167
XM_024168232.1-0		XM_024168246.1-0		0.314521	1.93281	0.162727
augTM-XM_010102092.2-0		XM_024168256.1-0		0.147295	0.621241	0.237099
XM_024168256.1-0		augTM-XM_024168146.1-0		0.0921474	0.375949	0.245106
XM_024168439.1-0		XM_024168568.1-0		0.182353	0.60627	0.300779
XM_024168568.1-0		XM_024168447.1-0		0.202336	1.01107	0.20012
XM_024172599.1-0		XM_024168545.1-2		0.841844	1.70694	0.49319
XM_024171449.1-0		XM_024168554.1-0		0.027526	0.117559	0.234147
XM_024168622.1-1		XM_024168558.1-1		0.103581	0.357496	0.289742
XM_024168577.1-0		XM_024168578.1-0		0.0942681	0.260441	0.361956
XM_024168585.1-0		XM_024168577.1-0		0.0965492	0.321116	0.300668
augTM-XM_024171429.1-0		XM_024168585.1-0		0.318798	1.15461	0.276108
XM_024168630.1-2		XM_024168635.1-0		0.273418	1.07382	0.254621
XM_024168681.1-0		XM_024168680.1-0		0.550248	1.26198	0.436021
XM_024168740.1-0		XM_024168769.1-0		0.0225939	0.105744	0.213665
XM_024168763.1-0		XM_024168771.1-0		0.0031974	0.00289408	1.10481
XM_024168804.1-0		XM_024168801.1-0		0.0839484	0.227019	0.369786
XM_024168818.1-3		XM_024168822.1-0		0.743351	2.71714	0.273578
XM_024168987.1-1		augTM-XM_024168984.1-0		0.259214	0.675632	0.383662
XM_024168992.1-1		augTM-XM_024164898.1-0		0.0169021	0.0795447	0.212486
XM_024168996.1-0		XM_024176677.1-0		0.674229	1.2995	0.518836
XM_024169034.1-0		XM_024169035.1-0		0.924546	1.35407	0.682791
XM_024169046.1-4		augTM-XM_024168989.1-0		0.166408	0.845904	0.196722
XM_024169056.1-0		XM_024169057.1-0		0.395948	1.05639	0.374812
XM_024169062.1-0		XM_024169061.1-0		0.545361	4.44918	0.122575
XM_024169081.1-0		XM_024169076.1-0		0.407744	1.55199	0.262723
XM_024171551.1-4		XM_024169147.1-0		0.0650057	0.157255	0.413379
XM_024169161.1-0		XM_024176631.1-0		1.44973	2.28339	0.6349
XM_024169209.1-1		XM_024169210.1-0		0.0559533	0.279359	0.200292
XM_024169251.1-0		XM_024169254.1-4		0.0202277	0.0629144	0.321512
XM_024169252.1-1		XM_024169810.1-2		0.0369547	0.416062	0.0888202
XM_024169337.1-0		XM_024169353.1-0		0.149817	0.2575	0.581815
XM_024169487.1-1		XM_024176678.1-1		0.0172174	0.0287116	0.599666
XM_024169684.1-0		XM_024176999.1-0		0.149322	0.925984	0.161258
XM_024169701.1-0		XM_024176888.1-0		0.842948	1.97929	0.425883
XM_024172589.1-0		XM_024169703.1-0		0.978614	1.616	0.605579
XM_024176623.1-0		XM_024169722.1-2		0.121307	0.157733	0.769069
XM_024169722.1-2		XM_024176672.1-0		1.0405	1.41847	0.733542
XM_024174961.1-9		XM_024169801.1-0		0.0922699	0.138603	0.665716
augTM-XM_010109941.2-0		XM_024169803.1-0		0	0.00466202	0
augTM-XM_024166615.1-0		XM_024169807.1-1		0.584083	1.87256	0.311918
XM_024175279.1-0		XM_024169809.1-0		0.907823	2.48688	0.365045
XM_024169811.1-1		XM_024169824.1-1		0.0271005	0.0727137	0.372702
XM_024169824.1-1		XM_024169814.1-0		0.340602	2.09225	0.162792
XM_024169826.1-0		XM_024169830.1-2		0.122945	0.407629	0.301611
XM_024169830.1-2		XM_024169832.1-2		0.130216	0.478201	0.272305
XM_024169925.1-0		XM_024169923.1-0		0.144165	0.564006	0.255608
augTM-XM_024169943.1-0		XM_024169942.1-0		0.301137	1.13476	0.265376
XM_024169990.1-0		XM_024169977.1-0		0.0900278	0.178755	0.503637
XM_024169979.1-0		XM_024169988.1-0		0.55041	1.98102	0.277842
XM_024170041.1-0		XM_024170050.1-0		0.147285	0.641095	0.22974
XM_024170050.1-0		XM_024170049.1-0		0.0307759	0.0568567	0.541289
XM_024170049.1-0		XM_024173427.1-0		1.13341	2.26944	0.499423
XM_024175584.1-0		XM_024170129.1-0		0.0314473	0.0275844	1.14004
XM_024170144.1-0		XM_024170133.1-0		0.0982671	0.437332	0.224697
augTM-XM_010089925.2-0		XM_024170144.1-0		0.101688	0.499442	0.203604
XM_024170171.1-2		XM_024170195.1-2		0.01706	0.0116217	1.46795
XM_024170196.1-0		XM_024176790.1-0		0.00822677	0.00495051	1.6618
XM_024170264.1-0		XM_024176858.1-0		0.015021	0.0141291	1.06312
XM_024170275.1-0		XM_024177009.1-0		0.0202191	0.0304711	0.663551
XM_024170312.1-3		XM_024172759.1-0		0.099694	0.285174	0.349591
XM_024170317.1-0		XM_024170325.1-0		0.0105421	0.00554531	1.90108
XM_024170344.1-0		XM_024170327.1-0		0.0400902	0.0254115	1.57764
augTM-XM_024170458.1-4		XM_024170503.1-0		0.0661493	0.132404	0.4996
XM_024170526.1-0		XM_024170528.1-0		0.174323	1.48764	0.117181
XM_024170619.1-0		XM_024176777.1-0		0.992786	2.43875	0.407088
XM_024170770.1-4		XM_024170769.1-3		0.256174	0.478424	0.535454
XM_024170820.1-0		XM_024170822.1-0		0.263429	1.44093	0.182818
XM_024170848.1-1		augTM-XM_024165835.1-2		0.0261814	0.0204421	1.28075
XM_024170895.1-0		XM_024176994.1-0		1.04314	2.54694	0.409566
XM_024170898.1-0		XM_024170900.1-0		0.146203	1.48226	0.0986349
XM_024170903.1-0		XM_024170898.1-0		0.182569	1.54194	0.118402
XM_024170937.1-1		XM_024170959.1-0		0.219587	1.31526	0.166952
XM_024170946.1-2		XM_024170966.1-0		0.976844	1.38834	0.703608
XM_024170948.1-1		XM_024171282.1-1		0.903429	2.17239	0.415868
XM_024170966.1-0		augTM-XM_024171003.1-0		0.294456	5.61682	0.052424
XM_024170993.1-1		augTM-XM_010106387.2-0		0.136307	0.177292	0.768827
XM_024170998.1-0		augTM-XM_010106401.1-1		0.440692	0.978614	0.450322
XM_024171037.1-0		XM_024171047.1-0		1.17841	3.93527	0.299449
augTM-XM_010106473.2-3		XM_024171050.1-0		0.51119	1.10365	0.463182
XM_024171176.1-0		XM_024176646.1-0		1.16187	1.66096	0.699516
XM_024177227.1-0		XM_024171254.1-0		1.01245	0.791345	1.2794
XM_024171284.1-0		XM_024171285.1-0		0.235642	0.550232	0.428259
XM_024171286.1-0		XM_024171287.1-1		0.134046	0.259953	0.515656
XM_024171388.1-0		XM_024171386.1-0		0.0485058	0.737263	0.0657916
XM_024171477.1-0		augTM-XM_024174549.1-0		0.0829737	0.0581897	1.42592
XM_024171499.1-1		XM_024171630.1-0		0.478938	1.14721	0.417481
XM_024171601.1-0		XM_024171589.1-0		0.242559	1.03847	0.233573
XM_024171609.1-0		XM_024171601.1-0		0.21531	1.09306	0.196979
XM_024171603.1-0		XM_024171605.1-0		0.254158	1.39948	0.181609
XM_024171636.1-1		augTM-XM_024171658.1-0		0.188867	0.740787	0.254954
XM_024171671.1-0		XM_024174723.1-0		0.790422	2.3663	0.334033
XM_024171728.1-0		XM_024172663.1-0		0.00560456	0.017563	0.319112
augTM-XM_010108720.2-0		XM_024171731.1-0		0.0124192	0.0310509	0.399962
XM_024171771.1-0		XM_024171774.1-0		0.155354	0.489529	0.317355
XM_024171774.1-0		XM_024171778.1-2		0.143496	0.473087	0.303319
XM_024171778.1-2		XM_024171779.1-2		0.166705	0.461331	0.361358
XM_024171801.1-0		XM_024171792.1-0		0.360702	1.75921	0.205036
augTM-XM_010107451.2-0		XM_024171800.1-0		0.254907	1.25249	0.20352
XM_024177317.1-0		XM_024171850.1-0		2.54011	0.75573	3.36113
XM_024174486.1-0		XM_024171940.1-4		0.668667	1.35664	0.492884
XM_024171967.1-0		XM_024173370.1-0		1.00253	1.08188	0.926657
augTM-XM_024171975.1-2		XM_024171969.1-3		0.035659	0.065883	0.541247
XM_024172049.1-0		XM_024176935.1-0		0.872689	1.68352	0.518372
XM_024172147.1-0		XM_024172148.1-0		0.206623	0.605264	0.341377
XM_024172165.1-1		augTM-XM_024172184.1-1		0.0126552	0.0353142	0.35836
XM_024172202.1-0		XM_024172206.1-0		0.00194995	0	#NAME?
XM_024172214.1-0		XM_024174055.1-1		0.0176739	0.0666735	0.265081
XM_024172236.1-0		XM_024172238.1-0		0.224119	0.799742	0.280239
XM_024172260.1-0		XM_024174942.1-0		0.0283946	0.0930152	0.305268
XM_024172282.1-0		XM_024176843.1-0		0.939149	1.35291	0.694169
XM_024172293.1-0		XM_024172289.1-0		0.304736	0.483339	0.63048
augTM-XM_024164048.1-0		XM_024172429.1-0		0.0349541	0.0581814	0.600778
XM_024172454.1-0		XM_024172446.1-2		0.412511	0.943704	0.437119
XM_024172449.1-0		XM_024176557.1-0		1.18665	1.42405	0.833294
XM_024172471.1-0		XM_024172483.1-0		0.202286	0.245186	0.825028
XM_024172485.1-0		XM_024176733.1-0		1.29332	2.54184	0.508814
XM_024172507.1-2		augTM-XM_024174828.1-0		0.897963	1.24781	0.71963
XM_024172520.1-0		XM_024172518.1-0		0	0.00334822	0
XM_024172584.1-0		XM_024172562.1-0		0.181372	0.375965	0.482417
XM_024172564.1-3		XM_024172580.1-0		0.103338	0.234819	0.440074
XM_024172608.1-1		XM_024172564.1-3		0.0713716	0.125899	0.566897
XM_024172580.1-0		XM_024172586.1-0		0.103155	0.193133	0.534114
XM_024172611.1-0		XM_024172591.1-0		0.237503	2.63454	0.0901496
XM_024172625.1-0		XM_024172608.1-1		0.255973	1.74399	0.146774
XM_024172663.1-0		augTM-XM_024171519.1-3		0.145976	0.27549	0.529878
XM_024172665.1-0		XM_024173688.1-0		0.0540775	0.0774882	0.69788
XM_024172686.1-1		XM_024172704.1-1		0.189328	0.181698	1.04199
augTM-XM_010108812.2-0		XM_024172695.1-0		0.213696	0.354191	0.603335
XM_024172778.1-0		XM_024172757.1-1		0.285173	0.427344	0.667314
augTM-XM_024172819.1-2		XM_024172817.1-2		0.0420881	0.0405395	1.0382
XM_024172818.1-1		XM_024172830.1-1		0.284745	1.37204	0.207534
XM_024172979.1-0		XM_024172955.1-1		1.0104	3.04589	0.331724
XM_024173265.1-0		XM_024173011.1-0		1.02979	1.35664	0.759071
XM_024173014.1-0		XM_024176294.1-0		0.0138407	0.0303802	0.455581
XM_024173058.1-1		XM_024173117.1-0		0.134258	0.565833	0.237275
XM_024173065.1-0		XM_024173072.1-0		0.302612	3.56955	0.0847761
XM_024173114.1-1		XM_024173111.1-0		0.0877755	0.306076	0.286777
XM_024173123.1-0		XM_024173124.1-0		0.0540312	0.0775457	0.696766
XM_024173124.1-0		XM_024173126.1-0		1.01599	2.53937	0.400095
XM_024173150.1-0		XM_024173201.1-0		0.667575	1.96468	0.339787
XM_024175222.1-0		XM_024173230.1-0		0.598245	2.07272	0.288629
XM_024173263.1-0		XM_024173262.1-0		0.253585	1.06794	0.237452
XM_024173262.1-0		augTM-XM_024173270.1-0		0.0991728	0.466544	0.212569
XM_024173383.1-0		XM_024173380.1-1		0.126171	0.12411	1.01661
augTM-XM_024173413.1-0		XM_024173381.1-0		0.254419	0.749346	0.339522
XM_024173458.1-0		XM_024173472.1-0		0.478825	1.22208	0.391812
XM_024173475.1-0		XM_024173466.1-1		0.251818	0.523185	0.481317
XM_024173473.1-1		XM_024173479.1-0		0.22469	1.14436	0.196346
XM_024173482.1-0		XM_024173473.1-1		0.304256	1.9127	0.159071
XM_024173519.1-0		XM_024173518.1-3		1.03131	1.38437	0.74497
XM_024173545.1-1		augTM-XM_024173543.1-1		0.0707806	0.0826061	0.856845
XM_024173605.1-0		XM_024173589.1-0		0.320167	0.628618	0.50932
XM_024173753.1-0		XM_024176620.1-0		1.18447	3.34638	0.353956
augTM-XM_024173962.1-0		XM_024173956.1-0		0.461611	0.843697	0.547129
XM_024174118.1-0		XM_024174112.1-1		0.102107	0.353646	0.288727
XM_024174112.1-1		XM_024174119.1-1		0.184545	0.677938	0.272215
XM_024174115.1-1		XM_024174132.1-1		0.130772	0.467161	0.279929
XM_024174130.1-1		XM_024174116.1-0		0.0748208	0.304277	0.245897
XM_024174132.1-1		XM_024174131.1-2		0.136614	0.467199	0.29241
XM_024174151.1-0		XM_024174150.1-0		0.199218	1.06383	0.187266
XM_024174215.1-0		XM_024174227.1-0		0.447623	2.45121	0.182613
XM_024174246.1-1		XM_024174245.1-3		0.232668	0.35943	0.647324
XM_024174284.1-0		XM_024174282.1-0		0.558199	2.53016	0.220618
XM_024174359.1-0		XM_024174360.1-1		0.154328	1.13182	0.136354
augTM-XM_024169266.1-0		XM_024174365.1-0		0.469274	1.78206	0.263332
XM_024174441.1-0		XM_024175217.1-0		0	0.00429186	0
XM_024174508.1-0		XM_024174495.1-0		0.468173	1.71885	0.272376
XM_024174565.1-0		augTM-XM_024174611.1-0		0.573015	3.30027	0.173627
augTM-XM_024171424.1-3		XM_024174568.1-0		0.0244972	0.0308414	0.794298
XM_024176276.1-1		XM_024174570.1-5		0.984181	1.24285	0.791873
XM_024174660.1-13		XM_024174665.1-6		0.187142	0.450107	0.415772
XM_024174666.1-1		XM_024174674.1-0		0.16898	1.44049	0.117308
augTM-XM_010112023.2-0		XM_024174721.1-0		0.175726	0.872367	0.201435
XM_024174909.1-0		XM_024174877.1-0		0.383514	2.01517	0.190313
XM_024175018.1-1		XM_024175016.1-1		0.693034	2.12648	0.325906
XM_024175057.1-1		XM_024175131.1-0		0.307948	0.348085	0.884692
XM_024175099.1-0		XM_024175098.1-0		0.133829	1.48676	0.0900137
augTM-XM_024175147.1-0		XM_024175138.1-0		0.800581	2.01589	0.397136
XM_024176741.1-0		XM_024175357.1-0		0.00561275	0.0194186	0.28904
XM_024175421.1-0		XM_024175440.1-1		0.209202	1.3466	0.155356
XM_024175440.1-1		XM_024176170.1-1		0.103309	0.483621	0.213615
XM_024175459.1-0		XM_024175485.1-1		0	0.00459068	0
XM_024175539.1-0		XM_024175557.1-0		0.168783	1.40519	0.120114
XM_024175557.1-0		XM_024175544.1-2		0.0745575	0.278153	0.268045
XM_024176926.1-0		XM_024175589.1-0		0.00887584	0.020691	0.428972
XM_024175637.1-0		XM_024175625.1-0		0.0898673	0.200677	0.44782
XM_024175625.1-0		XM_024175641.1-0		0.265669	0.717549	0.370245
XM_024175635.1-0		XM_024176761.1-0		0.678838	2.49915	0.271627
XM_024175665.1-0		XM_024175691.1-0		0.214835	0.465173	0.461839
XM_024175669.1-0		XM_024175670.1-0		0.296714	1.61092	0.184189
XM_024175735.1-0		XM_024175733.1-1		0.455904	1.66952	0.273074
augTM-XM_024169331.1-0		XM_024175735.1-0		0.276956	0.891406	0.310695
XM_024175764.1-1		XM_024175766.1-2		0.118461	0.370175	0.320013
XM_024175960.1-0		XM_024175953.1-0		0.162581	1.14454	0.142049
XM_024175957.1-0		XM_024175973.1-9		0.379743	1.08754	0.349177
XM_024176065.1-0		XM_024176064.1-0		0.233649	0.827581	0.282328
XM_024176066.1-0		XM_024176065.1-0		0.374557	2.02873	0.184626
XM_024176080.1-0		XM_024176079.1-0		0.267296	1.71741	0.15564
XM_024176103.1-0		XM_024176102.1-0		0.271934	0.897935	0.302844
XM_024176160.1-4		augTM-XM_024168502.1-1		0.0458697	0.0798299	0.574593
augTM-XM_024168502.1-1		XM_024176166.1-2		0.00379268	0.0195663	0.193837
XM_024176173.1-0		XM_024176185.1-0		0.0431213	0.0653447	0.659905
augTM-XM_010114275.1-0		XM_024176187.1-0		0.339469	1.74432	0.194614
XM_024176240.1-0		XM_024176241.1-2		0.968804	2.25522	0.429583
XM_024176349.1-0		XM_024176352.1-0		1.14646	1.28662	0.891062
augTM-XM_010105428.2-0		XM_024176569.1-0		1.07548	1.56372	0.687774
augTM-XM_024166755.1-0		XM_024176592.1-4		0.065532	0.111271	0.588941
augTM-XM_010100734.2-0		XM_024176628.1-0		0.985799	2.3018	0.428274
XM_024176629.1-0		augTM-XM_010098166.2-0		1.50342	0.940573	1.59841
XM_024177253.1-0		XM_024176765.1-0		1.59586	2.72639	0.585336
augTM-XM_024175767.1-0		XM_024176840.1-0		0.0282745	0.0368625	0.767026
augTM-XM_010096663.2-0		XM_024176918.1-1		0.0309796	0.0388041	0.798358
augTM-XM_024169704.1-0		XM_024176930.1-0		1.51946	2.44357	0.621821
XM_024177042.1-0		XM_024177030.1-0		0.399748	2.25928	0.176936
augTM-XM_010115102.2-0		XM_024177154.1-0		0.0898551	0.313144	0.286944
augTM-XM_010115100.2-0		XM_024177157.1-0		0.321331	2.07422	0.154917
augTM-XM_024172997.1-0		XM_024177201.1-0		0.0505589	0.0858541	0.588893
XM_024177339.1-1		XM_024177338.1-0		0.0990266	0.269432	0.367539
augTM-XM_010091487.2-0		augTM-XM_010089945.2-0		0.0218953	0.0270636	0.809032
augTM-XM_010092279.2-0		augTM-XM_024168056.1-0		0.022617	0.0376761	0.6003
augTM-XM_024168685.1-0		augTM-XM_010102835.2-1		0.370537	1.95202	0.189822
augTM-XM_010107241.2-0		augTM-XM_010107240.2-0		0.237464	1.60609	0.147852
augTM-XM_010112925.1-0		augTM-XM_010112927.1-1		0.313329	0.564309	0.555244
augTM-XM_024175845.1-0		augTM-XM_010114902.2-0		0.0260477	0.0390841	0.666454
augTM-XM_024161488.1-1		augTM-XM_024164875.1-0		0.0028436	0.00970887	0.292887
augTM-XM_024165835.1-2		augTM-XM_024170846.1-1		0.0766128	0.195488	0.391905
augTM-XM_024168423.1-0		augTM-XM_024176976.1-0		0.00808465	0.00992078	0.814921
augTM-XM_024168581.1-0		augTM-XM_024171429.1-0		0.00273029	0.00237765	1.14831
augTM-XM_024169936.1-0		augTM-XM_024169943.1-0		0.348698	1.19664	0.291397
XM_010092637.2-0		XM_024175788.1-0		0.0530157	3.42093	0.0154974
XM_010092622.2-0		XM_010101720.2-0		0.17118	2.31749	0.0738645
XM_024165386.1-0		XM_010101730.2-0		0.245749	1.88886	0.130104
augTM-XM_024165393.1-0		XM_010101732.2-0		0.519837	2.49907	0.208012
XM_024165405.1-1		XM_010101735.2-0		0.319623	1.73884	0.183814
XM_024165397.1-0		XM_024167951.1-0		0.161284	1.34447	0.119961
XM_010097750.2-0		XM_010101757.2-0		0.307363	1.33694	0.2299
XM_024165401.1-0		augTM-XM_010101762.2-2		0.467978	2.09957	0.222892
XM_024175137.1-0		XM_010092380.2-0		0.419607	1.68247	0.2494
XM_010114095.2-0		XM_010092366.2-0		0.3784	4.55492	0.0830751
XM_010114094.2-0		XM_010092365.2-0		0.244736	1.86117	0.131496
XM_010114088.2-0		XM_010092351.2-0		0.335852	1.56809	0.214179
XM_010114064.2-0		XM_010088892.2-0		0.212018	1.59721	0.132743
XM_024175563.1-0		XM_010104902.2-0		0.418499	1.56897	0.266734
XM_010113307.2-0		XM_024169969.1-0		0.277756	2.42663	0.114462
XM_024175539.1-0		augTM-XM_010104878.1-0		0.182862	1.52579	0.119848
XM_010113326.2-0		XM_010104877.2-0		0.30948	2.36348	0.130943
XM_010113329.2-0		XM_010101975.2-0		0.201234	1.73891	0.115725
XM_010113331.2-5		XM_010101977.2-0		0.548324	1.28887	0.42543
XM_010113335.2-0		XM_024168137.1-0		0.137665	3.23661	0.0425337
XM_010113336.2-1		XM_010101997.2-0		0.175605	1.44522	0.121507
XM_010113353.2-0		XM_024168217.1-0		0.299208	1.62805	0.183783
XM_010113360.2-0		XM_010102023.2-0		0.156238	2.8696	0.054446
XM_024176195.1-0		XM_010102046.2-0		0.22805	1.45429	0.156812
XM_010090883.2-0		XM_024168232.1-0		0.420529	1.7533	0.23985
XM_010110501.2-0		XM_010102119.2-0		0.470859	1.62169	0.290351
XM_024173776.1-0		XM_010102131.2-0		0.506115	1.39801	0.362025
XM_024173754.1-0		XM_024168200.1-0		0.0324527	0.53476	0.0606866
XM_010110489.2-0		XM_010102141.2-0		0.269916	1.49259	0.180837
XM_010110486.2-0		XM_024168245.1-10		0.0143746	1.64382	0.00874463
XM_024173734.1-0		XM_024168143.1-0		0.243981	1.29739	0.188056
XM_024173774.1-3		XM_010102156.2-0		0.513172	1.67931	0.305584
XM_010110474.2-0		augTM-XM_024168102.1-0		0.236038	2.03798	0.115819
XM_010110464.2-0		XM_010102160.2-0		0.222936	1.93591	0.115158
XM_024175628.1-0		XM_024168106.1-0		0.178967	1.38079	0.129612
XM_024175643.1-0		XM_024168247.1-0		0.36017	1.50646	0.239084
XM_010113451.2-0		XM_024168164.1-0		0.457899	3.2388	0.141379
XM_010113449.2-0		XM_010102191.2-0		0.207436	2.33603	0.0887987
XM_024175632.1-0		XM_010102194.2-0		0.284595	1.63822	0.173722
XM_024175640.1-0		XM_010102198.2-0		0.612842	2.3052	0.265852
XM_024168538.1-0		XM_024168158.1-0		0.463406	1.47187	0.314843
XM_024168539.1-0		XM_024168188.1-0		0.46153	1.45419	0.31738
XM_010093648.2-0		XM_010102223.2-0		0.551695	2.37711	0.232087
XM_010093639.2-0		XM_010102232.2-0		0.272844	4.8167	0.0566453
XM_024162727.1-0		XM_024166819.1-0		0.241682	1.93131	0.125138
XM_010093626.2-0		XM_010099944.2-0		0.231981	1.63587	0.141808
XM_010093622.2-0		XM_010099931.2-0		0.308262	2.69255	0.114487
XM_010090238.2-0		XM_010098014.2-0		0.316952	1.53794	0.206088
XM_024167466.1-0		XM_024165604.1-0		0.343772	2.17098	0.158349
XM_024167450.1-0		XM_010098038.2-0		0.143396	1.53759	0.0932605
XM_010089505.2-0		XM_010098040.2-0		0.148827	1.54553	0.096295
XM_010089503.2-0		XM_010098041.2-0		0.110417	2.01174	0.0548863
XM_024175872.1-0		XM_024165585.1-0		0.209254	1.31617	0.158987
XM_010104567.2-0		XM_010098047.2-0		0.478744	3.32235	0.144098
XM_024169775.1-0		XM_024165593.1-0		0.55779	1.73989	0.32059
XM_024171721.1-0		XM_010098248.1-0		0.312368	1.41143	0.221313
XM_010107331.2-0		XM_010098246.2-0		0.0204537	1.15462	0.0177147
XM_010089861.2-0		XM_010088250.2-0		0.458377	2.03829	0.224883
XM_010089851.2-0		XM_010099312.2-0		0.344007	3.26937	0.105221
XM_010089840.2-0		XM_010110377.2-0		0.312967	1.42162	0.220148
XM_010089831.1-0		XM_010110389.1-0		0.271941	1.42478	0.190865
XM_010106719.2-0	MaMYB11	XM_010110397.2-1	MaMYB38	0.249794	2.57338	0.0970685
XM_024176719.1-0		XM_010110406.2-0		1.03279	2.41876	0.426992
XM_024169530.1-0		XM_024173660.1-0		0.204034	4.02602	0.0506788
XM_024169567.1-0		XM_024173649.1-0		0.327844	1.31126	0.250023
XM_010091260.2-0		XM_024173673.1-0		0.242076	1.58	0.153213
XM_010091262.2-0		XM_010110432.2-0		0.297367	1.77436	0.167592
XM_010091264.2-0		XM_010098258.2-0		0.291114	2.79103	0.104304
XM_024161132.1-0		XM_010098261.2-0		0.224585	1.36383	0.164672
XM_024161117.1-0		XM_010098264.2-0		0.564425	3.14366	0.179544
XM_010091308.2-0		XM_010111061.2-0		0.616031	1.55559	0.39601
XM_024161128.1-0		XM_024162778.1-0		0.461128	2.12855	0.21664
XM_010091310.2-0		XM_010111062.2-0		0.0643839	1.31537	0.0489475
XM_010091325.2-0		XM_010093267.2-0		0.219754	1.58818	0.138369
XM_024177355.1-0		XM_024162541.1-0		0.917832	0.974462	0.941885
XM_010091334.2-0		XM_010093280.2-0		0.251962	2.1554	0.116898
XM_024161125.1-0		XM_010093281.2-0		0.401969	1.76941	0.227177
XM_010091336.2-1		XM_024162493.1-0		0.392178	1.81683	0.215859
XM_024161137.1-1		XM_010093287.2-0		0.236122	2.268	0.10411
XM_010101011.2-0		XM_010093303.2-0		0.0603626	1.1015	0.0548002
XM_024167504.1-0		augTM-XM_024162537.1-0		0.307661	1.27924	0.240503
XM_010100994.2-0		XM_024162546.1-0		0.275943	3.02625	0.0911833
XM_024167520.1-0		XM_024162517.1-0		0.44084	2.29377	0.19219
XM_010100986.2-0		XM_024162515.1-0		0.188752	2.10287	0.089759
XM_024167503.1-0		augTM-XM_024162477.1-0		0.223188	1.46019	0.152848
XM_010102582.2-0		XM_024162506.1-0		0.469589	1.88817	0.248701
XM_010102588.1-0		XM_010093371.1-0		0.247209	1.4395	0.171732
XM_010102590.2-0		XM_010093376.2-0		0.0670602	3.71084	0.0180714
XM_024168525.1-0		XM_024162561.1-0		0.155771	1.80599	0.0862525
XM_010102603.2-0		XM_010093385.2-0		0.285204	1.33981	0.21287
XM_010102613.2-0		XM_010093394.2-0		0.481746	1.85274	0.260018
XM_010099521.2-0		XM_024162510.1-0		0.253045	3.03633	0.0833393
XM_024166537.1-0		XM_010098405.2-0		0.252118	1.33557	0.188771
XM_024176443.1-4		XM_024167782.1-1		0.372544	3.0611	0.121702
XM_024177339.1-1		XM_010109884.2-0		0.639387	2.39918	0.266503
augTM-XM_010100734.2-0		XM_010109878.2-0		0.291181	1.10883	0.262602
XM_010093194.2-0		XM_010109875.2-0		0.290091	2.52197	0.115025
XM_010093178.2-0		XM_010109861.2-0		0.525918	2.75743	0.190728
XM_010093170.2-0		augTM-XM_010112889.2-0		0.455432	1.29854	0.350727
XM_024168562.1-0		XM_024175295.1-1		0.46425	1.84063	0.252224
XM_010095655.2-0		XM_010112875.2-0		0.104601	3.0434	0.0343696
XM_024164026.1-0		XM_024175277.1-0		0.33821	1.48794	0.227301
XM_010095657.1-0		XM_010112871.2-0		0.347782	1.65099	0.21065
XM_010095658.2-0		XM_024175283.1-0		0.263513	2.28654	0.115245
XM_010095665.2-0		XM_010112864.2-0		0.301392	1.08245	0.278435
XM_024164032.1-0		XM_024175285.1-0		0.396933	2.45972	0.161373
XM_010095678.2-0		XM_010112853.2-0		0.219576	1.83967	0.119357
XM_024164027.1-0		XM_010112852.2-0		0.260569	1.71084	0.152305
augTM-XM_024164024.1-1		XM_010112850.2-0		0.377421	2.61977	0.144067
XM_010095190.2-0		XM_010112845.2-0		0.0330234	1.4105	0.0234125
XM_010089005.2-0		XM_010103215.2-0		0.63389	1.56423	0.405242
XM_010101066.2-0		XM_024171547.1-0		0.201148	2.71907	0.073977
XM_010101087.2-0		XM_010104729.1-0		0.71653	1.19326	0.600481
XM_010106090.2-0		XM_010111574.2-0		0.833453	2.36455	0.352478
XM_010106091.2-0		XM_024174407.1-0		0.320194	0.810634	0.394992
XM_010106096.2-0		XM_024174405.1-0		0.573059	2.1594	0.265379
XM_024170771.1-0		XM_024174415.1-0		0.539681	2.48892	0.216833
XM_024170782.1-0		XM_024168397.1-0		0.824836	2.60507	0.316627
XM_010103818.1-0		XM_010102434.2-0		0.373335	1.94679	0.191769
XM_010103819.2-0		XM_024171168.1-0		0.353154	1.23287	0.286449
XM_010103820.2-0		XM_024171169.1-0		0.115558	1.48438	0.0778488
XM_010104767.2-0		XM_024171089.1-0		0.529007	1.69481	0.312134
XM_024169892.1-0		XM_024171096.1-0		0.75012	1.86013	0.403261
XM_010101127.2-0		XM_010106613.2-0		0.245277	2.38398	0.102885
XM_010092875.2-0		XM_010101917.2-0		0.265235	1.33946	0.198016
XM_024162207.1-0		XM_010101910.2-0		0.470992	1.57961	0.29817
XM_010092880.2-0		XM_010101909.2-0		0.477117	1.79773	0.2654
augTM-XM_024176939.1-0		XM_010101892.2-0		0.193678	2.48595	0.0779094
augTM-XM_024174030.1-0		XM_024161809.1-0		0.192594	2.11147	0.0912131
XM_010110915.2-0		XM_024161811.1-0		0.126655	1.22656	0.103261
XM_010110920.2-0		XM_024161810.1-0		0.251278	2.31812	0.108397
XM_010110922.2-0		XM_024172043.1-0		0.29209	2.23819	0.130503
XM_024174010.1-0		XM_010107831.2-0		0.323693	1.50847	0.214584
XM_010110930.2-0		XM_010108041.2-0		0.331733	2.15765	0.153748
XM_024174009.1-0		XM_024172789.1-0		0.398525	1.63184	0.244219
XM_010102451.2-0		XM_024174343.1-0		0.593912	1.28824	0.461026
XM_024168414.1-0		XM_010105712.2-0		0.235768	1.848	0.127581
XM_024168417.1-0		XM_024163683.1-0		0.332556	0.913716	0.363959
XM_010102470.2-0		XM_010088966.2-0		0.47648	1.63949	0.290627
XM_010099557.2-0		XM_010106666.2-0		0.388746	2.16157	0.179844
XM_024166571.1-0		XM_010106691.2-2		0.305003	1.42724	0.213701
XM_010099567.2-0		XM_010106693.2-0		0.370151	1.42367	0.259998
XM_010099568.2-0		XM_024171170.1-0		0.00290557	2.12491	0.00136739
XM_010099573.2-0		XM_024171171.1-0		0.296602	1.33093	0.222854
XM_010099577.2-0		XM_024171179.1-0		0.239739	0.956175	0.250727
XM_010099578.2-0		XM_024171187.1-0		0.341125	2.99084	0.114057
XM_024171780.1-0		XM_010114302.2-0		0.165442	1.37324	0.120476
XM_010107418.2-0		XM_024176216.1-0		0.42979	2.85121	0.150739
XM_010107420.2-0		XM_010114305.2-0		0.694153	1.91191	0.363067
XM_010107424.2-0		XM_010114318.2-0		0.241203	1.29535	0.186207
XM_010104356.2-0		XM_010090781.2-0		0.326171	1.99558	0.163446
XM_010104357.2-0		XM_010090783.2-0		0.278353	3.71951	0.0748361
XM_010104358.2-0		XM_010090786.2-0		0.167124	1.65218	0.101154
XM_024169633.1-0		XM_010090787.2-0		0.237961	1.21471	0.1959
XM_024172882.1-0		augTM-XM_024175554.1-0		0.405397	2.18929	0.185173
XM_010109118.2-0		XM_024176171.1-0		0.281712	1.45943	0.193028
XM_010109108.2-0		XM_010114255.2-0		0.198832	1.8397	0.108079
XM_024172911.1-0		augTM-XM_010114271.2-0		0.474563	1.65728	0.286351
XM_010109096.2-0		XM_010088242.2-0		0.326085	4.54048	0.0718174
XM_010109094.2-0		XM_024167437.1-0		0.227271	0.996327	0.228109
XM_024172891.1-0		XM_010088239.2-0		0.487127	1.07831	0.451751
XM_024172915.1-0		XM_010107702.2-5		0.409298	1.36326	0.300235
XM_024172512.1-0		XM_024173314.1-0		0.290976	1.97494	0.147335
XM_010108507.2-1		XM_010109748.2-0		0.326869	2.43814	0.134065
XM_010108512.2-0		XM_010109750.2-0		0.418007	1.64198	0.254575
XM_024172502.1-4		XM_024173300.1-0		0.843315	0.57685	1.46193
XM_024173918.1-0		XM_010109783.2-0		0.519683	1.73474	0.299574
XM_010110789.2-0		XM_024173303.1-0		0.246225	1.86385	0.132106
XM_024173903.1-0		XM_024173318.1-0		0.251404	1.14541	0.219488
XM_010110799.2-0		XM_010109808.2-0		0.295103	1.40512	0.21002
XM_010095943.2-1		XM_024173294.1-0		0.215355	1.6701	0.128947
XM_010103432.1-0		XM_024173326.1-0		0.678981	1.38671	0.489633
XM_010103433.2-0		XM_024173290.1-0		0.293113	1.7014	0.172278
XM_010102795.2-0	MaMYB22	XM_010095354.2-0	MaMYB31	0.292673	1.3514	0.21657
XM_024176664.1-0		XM_010095359.2-0		0.472213	0.979724	0.481986
XM_024176679.1-0		XM_010095360.2-0		0.485047	1.37822	0.351938
XM_010107919.2-0		XM_010095384.2-0		0.193983	1.62378	0.119464
XM_024172119.1-0		XM_010095385.2-0		0.283889	2.47621	0.114646
XM_024172126.1-0		XM_010095387.2-0		0.200725	1.35521	0.148114
XM_010091379.2-0		augTM-XM_024175062.1-0		0.403984	2.61562	0.154451
XM_010088725.2-0		XM_010101145.2-0		0.231349	5.74109	0.0402971
XM_010089230.2-0		XM_010101163.1-0		0.152357	1.29969	0.117226
XM_024165682.1-0		XM_024176908.1-0		0.0267438	1.35867	0.0196838
XM_010089217.1-0		XM_010091227.2-0		0.366054	1.01984	0.358933
XM_010093153.2-0		XM_010091226.2-0		0.226355	2.61021	0.0867193
XM_024167276.1-0		XM_024169715.1-0		0.0614932	1.63456	0.0376208
augTM-XM_010100607.2-0		XM_010104486.2-0		0.247535	1.89752	0.130452
XM_010103126.2-0		XM_024166419.1-0		0.170892	2.0221	0.0845121
XM_010103125.2-0		XM_010099323.2-0		0.259342	1.66277	0.15597
XM_010103121.2-0		XM_024166420.1-0		0.418459	1.65721	0.252508
XM_010103117.2-0		XM_010106317.1-0		0.358091	2.30749	0.155186
XM_010107957.2-0		XM_024170966.1-0		0.302135	2.05247	0.147206
XM_010107960.2-0		XM_024170994.1-0		0.467716	1.11799	0.418354
XM_010096787.2-0		XM_010106347.2-0		0.180337	0.622246	0.289815
XM_010096786.2-0		XM_024170953.1-0		0.188608	1.93274	0.0975859
XM_010096751.2-0		XM_024170957.1-0		0.378432	1.84166	0.205484
XM_024167277.1-0		XM_010106381.2-0		0.191906	1.61872	0.118554
XM_010095194.2-0		XM_010106397.2-0		0.0651007	1.95008	0.0333837
XM_010107794.2-0		XM_010089602.2-1		0.357579	1.75979	0.203194
XM_010110065.2-0		XM_010108267.2-0		0.353934	1.43706	0.246291
XM_010110069.2-0		XM_024172311.1-0		0.41673	1.68112	0.247889
XM_010110085.2-0		XM_024172352.1-0		0.0670878	1.326	0.0505941
XM_024165806.1-0		XM_010108225.2-0		0.208352	1.369	0.152193
XM_010110453.2-0		XM_010108190.2-0		0.420533	2.95941	0.1421
XM_024175272.1-0		XM_010108183.2-0		0.194376	2.36798	0.0820855
XM_010112829.2-0		XM_024172338.1-0		0.130668	1.1734	0.111359
XM_010093160.2-0		XM_010108176.2-0		0.386233	1.21339	0.318309
XM_010112835.2-0		XM_010108165.2-0		0.365466	2.0478	0.178467
XM_010112836.2-0		XM_010108162.2-0		0.0233823	1.32337	0.0176688
XM_010096720.2-0		XM_010108142.2-0		0.0433494	1.70218	0.025467
XM_024164753.1-0		XM_024163221.1-0		0.70607	2.62238	0.269248
XM_010096736.2-0		XM_010094477.2-0		0.223158	1.5562	0.1434
XM_024164754.1-0		XM_010094475.2-0		0.410597	2.06817	0.198531
XM_024165787.1-0		augTM-XM_024176412.1-0		0.0434904	1.36907	0.0317663
XM_024165799.1-0		XM_024176409.1-0		0.246126	1.96811	0.125057
XM_010098347.2-0		augTM-XM_024176397.1-0		0.414164	1.94382	0.213068
XM_010098351.2-0		XM_010114613.2-0		0.109519	1.76321	0.0621137
XM_010098356.2-0		XM_024176407.1-0		0.037364	1.62862	0.0229421
XM_010098377.2-0		XM_010114623.2-0		0.382314	1.27803	0.299142
XM_010103208.2-0		XM_024163361.1-0		0.443858	1.8953	0.234189
XM_010103195.2-0		XM_010114015.2-0		0.265645	2.02308	0.131307
XM_024168959.1-0		XM_010114016.2-0		0.414494	1.54424	0.268413
XM_010089568.2-0		XM_024176019.1-0		0.322962	1.37754	0.234448
XM_010110137.2-0		XM_010114032.2-0		0.407848	3.02307	0.134912
XM_024173530.1-0		augTM-XM_024170613.1-0		0.0216789	1.20454	0.0179976
XM_010110151.2-0		XM_010105834.2-0		0.205401	2.39783	0.0856615
XM_010101119.2-0		XM_010108841.2-0		0.757249	1.53869	0.492139
XM_010101120.2-0		XM_010108842.2-0		0.464047	1.84867	0.251017
XM_010101130.2-0		XM_010108851.2-0		0.15114	1.14868	0.131578
XM_024162209.1-0		XM_010108852.2-0		0.396051	1.0315	0.383955
XM_024162207.1-0		XM_010102359.2-0		0.396689	1.98021	0.200327
XM_024162205.1-0		XM_010102372.2-0		0.501706	2.69847	0.185922
XM_024162211.1-0		XM_024168349.1-0		0.18727	1.60703	0.116532
XM_024162009.1-0		XM_010102386.2-0		0.274075	3.12709	0.0876455
XM_010110911.2-0		XM_010102391.2-0		0.31152	1.87875	0.165812
XM_010110919.2-0		XM_010102394.2-1		0.322429	2.33667	0.137987
XM_010110922.2-0		XM_010102399.2-1		0.350722	2.47008	0.141988
XM_024174010.1-0		XM_024168373.1-0		0.409249	1.44308	0.283594
XM_024173999.1-0		XM_010102416.2-0		0.472751	1.40708	0.33598
XM_010110948.2-0		XM_010102418.2-0		0.478668	1.98859	0.240707
XM_024173998.1-0		XM_024168382.1-0		0.3218	1.99797	0.161064
XM_010102448.2-0		XM_024165188.1-0		0.202008	1.67798	0.120387
XM_024168414.1-0		XM_010097450.2-0		0.264395	1.42785	0.18517
XM_024168408.1-0		XM_010097456.2-0		0.337542	1.6915	0.199552
XM_024168420.1-0		XM_024165178.1-0		0.300432	1.85388	0.162056
XM_010102470.2-0		XM_010097468.2-0		0.461559	4.93227	0.0935795
XM_024169979.1-0		XM_024165183.1-0		0.505226	2.07897	0.243018
XM_024166564.1-0		XM_010097476.1-0		0.342207	3.03922	0.112597
XM_010099550.2-0		XM_024165184.1-0		0.133572	2.35454	0.0567299
XM_010099557.2-0		XM_010097487.2-0		0.333318	1.99044	0.167459
XM_024166571.1-0		XM_010111149.2-0		0.324441	1.07444	0.301962
augTM-XM_010099562.2-0		XM_010111148.2-0		0.221127	1.42685	0.154975
XM_010099567.2-0		XM_010111145.2-0		0.481127	1.46105	0.329302
XM_010099568.2-0		XM_010111143.2-0		0.00583377	1.51936	0.00383962
XM_024162767.1-0		XM_010094585.1-0		1.2783	2.3272	0.549285
XM_010107410.2-0		XM_024163250.1-0		0.533438	2.19083	0.243487
XM_024171780.1-0		XM_010094574.2-0		0.221325	2.1622	0.102361
XM_010107419.2-0		XM_024163289.1-0		0.818196	1.18888	0.68821
XM_010106597.2-0		XM_010108825.2-0		0.411015	1.28466	0.319942
XM_010101915.2-0		XM_010102350.2-0		0.36819	0.956416	0.384968
XM_010101914.2-0		XM_024168388.1-0		0.320595	2.01948	0.158751
XM_010101910.2-0		XM_010102359.2-0		0.322186	1.76344	0.182703
XM_010101897.2-0		augTM-XM_024168369.1-0		0.503348	2.3236	0.216624
XM_010101896.1-0		XM_010102385.2-0		0.224295	2.15444	0.104108
XM_024172043.1-0		XM_010102399.2-1		0.162253	2.29828	0.0705978
XM_024172035.1-0		XM_024168360.1-0		0.204722	1.9899	0.10288
XM_010107832.2-1		XM_010102404.2-0		0.0866635	1.05615	0.0820558
XM_010107831.2-0		XM_024168373.1-0		0.319597	1.4405	0.221866
XM_010108041.2-0		XM_010102406.2-0		0.394631	1.63949	0.240703
XM_010108963.2-0		XM_010102412.2-0		0.164382	2.30518	0.0713095
XM_024174341.1-0		XM_024168355.1-0		0.287903	1.69988	0.169367
XM_010105712.2-0		XM_010097450.2-0		0.219302	1.63314	0.134282
XM_010105714.2-0		XM_010097452.2-0		0.0848855	1.34818	0.0629631
XM_010106666.2-0		XM_010097487.2-0		0.405778	1.8972	0.213883
XM_010106669.2-0		XM_024165204.1-0		0.376768	1.64898	0.228486
XM_024171176.1-0		XM_010097494.2-0		0.269406	2.52805	0.106567
XM_010106678.2-0		XM_024165197.1-0		0.526447	1.50653	0.349444
XM_010106681.2-0		XM_024165155.1-0		0.0808984	1.18495	0.0682714
augTM-XM_024171174.1-0		XM_010097413.2-0		0.334536	1.58507	0.211055
XM_010106691.2-2		XM_010111149.2-0		0.296256	1.06106	0.279207
XM_010106693.2-0		XM_010111145.2-0		0.485044	1.28805	0.376571
XM_024171170.1-0		XM_010111143.2-0		0.00876349	1.52766	0.00573654
XM_010106697.2-0		XM_010111140.2-0		0.205277	1.74553	0.117601
XM_024171188.1-0		XM_024163240.1-0		0.478122	2.78881	0.171443
XM_010106705.2-0		XM_010094600.1-0		0.530774	1.80931	0.293357
XM_010098152.2-0		XM_010094597.2-0		0.365725	3.78854	0.0965344
XM_010114302.2-0		XM_010094574.2-0		0.209679	2.16918	0.0966629
XM_010114305.2-0		XM_024163289.1-0		0.477933	1.65107	0.28947
XM_010104467.2-0		XM_024176853.1-0		0.872801	1.76151	0.495485
XM_010104468.2-0		XM_024162249.1-0		0.127055	1.54444	0.0822658
XM_024169706.1-0		XM_024162245.1-0		0.493181	1.74154	0.283187
XM_010088652.2-0		XM_010094288.2-0		0.282151	1.49279	0.189009
XM_024161953.1-0		XM_010107184.2-0		1.10746	2.09927	0.527546
XM_010089000.2-0		XM_010107183.2-0		0.0753772	2.80736	0.0268498
XM_010088984.2-1		XM_010107174.2-0		0.284961	1.56268	0.182354
augTM-XM_010088978.2-0		XM_024171596.1-0		0.291418	1.33542	0.218222
XM_010097033.2-2		XM_024171601.1-0		0.583424	1.7331	0.336635
XM_024164884.1-1		XM_024169079.1-0		0.45339	1.88899	0.240017
XM_024164882.1-0		XM_024169077.1-0		0.358658	2.30727	0.155447
XM_010097018.2-0	MaMYB33	XM_010103368.2-0	MaMYB62	0.237598	1.63962	0.144911
XM_024164880.1-0		XM_010103360.2-0		0.323054	2.36739	0.13646
XM_024164876.1-0		XM_010096356.2-0		0.288583	1.5758	0.183134
XM_024163749.1-0		XM_024163762.1-0		0.310935	4.70182	0.0661308
XM_024163757.1-0		XM_024164411.1-0		0.306356	1.28502	0.238406
XM_024163756.1-0		XM_024164404.1-0		0.143218	1.32889	0.107773
XM_010095204.2-0		XM_010096339.2-0		0.221847	1.89921	0.11681
XM_010095201.2-0		XM_010112506.2-0		0.147427	1.48454	0.0993078
XM_010095315.2-0		augTM-XM_010113869.2-0		0.441497	1.36672	0.323033
XM_010095318.2-0		XM_010113871.2-0		0.179975	1.70168	0.105763
XM_010095325.2-0		XM_010113876.2-0		0.774986	1.38726	0.558645
XM_010095338.2-0		XM_010113884.2-0		0.428323	2.1226	0.201791
XM_010099946.2-0		XM_010089433.2-0		0.275404	1.29497	0.212673
XM_010098017.2-0		XM_010114280.2-0		0.232483	1.70856	0.13607
XM_010098030.2-0		XM_010114298.2-0		0.310499	2.41823	0.128399
XM_010098032.2-0		XM_024176203.1-0		0.212119	1.78389	0.118909
XM_010098040.2-0		XM_010088278.2-0		0.12273	2.69814	0.045487
XM_010098041.2-0		XM_010088277.2-0		0.431515	3.05431	0.141281
XM_010098047.2-0		XM_010088263.2-0		0.37398	1.3885	0.269341
XM_010098051.2-0		XM_010088262.2-0		0.00849266	2.29087	0.00370717
XM_024165593.1-0		XM_024177236.1-0		0.426126	1.58485	0.268875
XM_010092917.2-0		XM_010093744.2-0		0.215023	4.5561	0.0471947
XM_024162235.1-0		XM_024162792.1-0		0.166784	1.00181	0.166483
XM_024162232.1-0		XM_010093756.2-0		0.342127	1.30661	0.261844
XM_010091456.2-0		XM_010093202.2-0		0.160501	1.45287	0.110472
XM_010098246.2-0		XM_010093209.2-0		0.0337135	0.99781	0.0337875
XM_010099309.2-0		XM_024162442.1-0		0.23737	1.64431	0.144358
XM_010110383.2-0		XM_010095299.2-0		0.0819067	1.18156	0.0693211
XM_024173660.1-0		XM_024161288.1-0		0.193629	1.52315	0.127124
XM_010110411.2-0		XM_010091589.2-1		0.109814	1.1893	0.0923349
XM_010110422.2-0		XM_010091582.2-0		0.802229	2.35834	0.340167
XM_024173658.1-0		XM_010108328.2-0		0.0475795	1.08188	0.0439787
XM_010098260.2-0		XM_010108329.2-0		0.0925064	1.91882	0.0482102
XM_010098264.2-0		XM_010108333.2-0		0.569232	1.74972	0.325328
XM_024165741.1-0		XM_010108344.2-0		0.539415	1.97762	0.27276
XM_010109156.2-0		XM_024172393.1-0		0.235168	1.79775	0.130813
XM_010111061.2-0		XM_010108354.2-0		0.46082	1.97715	0.233073
XM_010111062.2-0		XM_010114119.2-0		0.0559895	1.66093	0.0337097
XM_024162492.1-0		XM_010107519.2-0		0.354105	1.24482	0.284462
XM_010093290.1-0		XM_010089049.2-0		0.231175	1.27359	0.181514
XM_010107394.2-0		XM_010092045.2-0		0.3076	2.10321	0.146253
XM_024170118.1-0		XM_010092055.2-0		0.152001	1.42258	0.106849
augTM-XM_024170121.1-0		XM_010092062.2-0		0.216733	1.64198	0.131995
augTM-XM_024170132.1-0		XM_024161575.1-0		0.153749	1.38429	0.111066
XM_010105127.2-0		XM_010092075.2-0		0.364062	2.02935	0.179399
XM_010113371.2-0		XM_024161628.1-0		0.518112	3.19387	0.162221
augTM-XM_024164042.1-0		XM_010092083.2-0		0.347196	2.43006	0.142876
XM_010095685.2-0		XM_010092096.2-0		0.456865	2.40838	0.189698
XM_010104130.2-0		XM_024161599.1-0		0.188255	1.9977	0.094236
XM_024173257.1-0		augTM-XM_024161569.1-0		0.141784	1.69513	0.083642
augTM-XM_010109699.2-0		XM_010092104.1-0		0.546664	1.58583	0.344718
XM_024162031.1-0		augTM-XM_010092118.2-0		0.566927	1.87386	0.302545
XM_010092615.2-0		XM_024161622.1-0		0.023101	0.977664	0.0236287
XM_010097837.2-0		XM_010092120.2-0		0.460946	1.05109	0.438538
XM_010097848.2-0		XM_010088313.2-0		0.348996	2.76375	0.126276
XM_010097857.2-0		XM_010088310.2-0		0.366635	2.46229	0.1489
XM_010110027.2-0		XM_010088308.2-0		0.42966	2.38503	0.180149
XM_024173420.1-0		XM_024164217.1-0		0.136071	1.73761	0.0783093
XM_010094114.2-0		XM_010104078.2-0		0.192941	2.58879	0.0745292
XM_024163010.1-0		XM_024169499.1-0		0.256841	1.36719	0.18786
XM_024163022.1-0		XM_024169496.1-0		0.412919	3.47386	0.118864
XM_010094126.2-0		XM_010104075.2-0		0.14311	2.6683	0.0536335
XM_010094131.1-0		XM_010098140.2-0		0.324925	1.62754	0.199642
XM_024163017.1-0		augTM-XM_024165660.1-0		0.535126	4.13809	0.129317
XM_024173068.1-0		XM_024166552.1-0		0.433982	3.06825	0.141443
XM_010109426.2-0		XM_010088806.2-0		0.22914	3.41907	0.0670183
XM_010109429.2-0		XM_024162965.1-0		0.185283	3.9849	0.0464963
XM_010109430.2-0		XM_010088809.2-0		0.106429	1.46196	0.0727986
XM_010109436.2-0		XM_010088815.2-0		0.211199	1.48644	0.142084
XM_010109437.2-0		XM_010088817.2-0		0.294895	1.75387	0.16814
XM_010089457.2-0		XM_024162922.1-0		0.297668	1.83225	0.162461
XM_010089463.2-0		XM_024167974.1-0		0.158296	1.94961	0.0811939
XM_010089464.2-0		XM_010101785.2-0		0.42546	1.93376	0.220017
XM_010089466.2-0		XM_010101784.2-0		0.506902	0.841483	0.602391
XM_024167272.1-1		XM_024167972.1-0		0.192595	2.19903	0.0875819
XM_024170551.1-0		XM_024175726.1-0		0.208646	1.53417	0.135999
XM_024163675.1-0		XM_010113596.2-0		0.429742	3.09412	0.13889
XM_010095123.2-0		XM_010113608.1-0		0.227473	1.19536	0.190296
XM_010106429.2-0		XM_010113614.2-0		0.153747	1.63217	0.0941984
XM_024171024.1-0		XM_010113615.2-0		0.0747069	1.66901	0.0447612
augTM-XM_024171028.1-0	MaMYB43	XM_010113619.2-0	MaMYB77	0.652532	4.32223	0.150971
XM_024171025.1-0		XM_024165342.1-0		0.400334	1.78132	0.224739
XM_010106455.2-0		XM_024168899.1-0		0.212281	1.12049	0.189453
XM_010106456.2-0		XM_024168898.1-0		0.124399	1.31633	0.0945046
XM_024171019.1-0		XM_024168905.1-0		0.118388	1.67138	0.0708325
XM_010106465.2-0		XM_010094762.2-0		0.0895378	1.38589	0.0646065
XM_024169605.1-0		XM_010094770.2-0		0.272844	1.54887	0.176157
XM_024162713.1-0		XM_010094773.2-0		0.539424	1.91294	0.281987
XM_010100529.2-1		XM_010113551.2-0		0.0945269	0.813858	0.116147
XM_010100498.2-0		XM_010113537.2-0		0.343712	1.8798	0.182845
XM_010100491.2-0		XM_024175703.1-0		0.220787	1.79758	0.122825
XM_010103323.2-0	MaMYB46	XM_010113527.1-0	MaMYB70	0.320821	1.59599	0.201017
XM_010103319.2-0		XM_024175676.1-0		0.239731	1.355	0.176923
XM_024166212.1-0		XM_024175677.1-0		0.410023	2.33715	0.175438
XM_010109206.2-0		XM_010111176.2-0		0.295926	1.36986	0.216026
XM_024172951.1-0		XM_024174187.1-0		0.714754	1.9326	0.369841
XM_010109227.2-0		XM_010091664.2-0		0.0642325	1.05018	0.0611633
XM_010109230.2-0		XM_010091675.2-0		0.326874	2.33823	0.139795
XM_010109234.2-0		XM_010099885.2-1		0.333992	1.87608	0.178027
XM_010109236.2-0		XM_010099887.2-1		0.00531328	0.927456	0.00572888
XM_024172954.1-0		XM_024166800.1-0		0.315001	1.35079	0.233197
XM_010109250.2-0		XM_010105806.2-0		0.490851	2.21468	0.221635
XM_010109253.2-0		XM_010105808.1-0		0.631205	3.39945	0.185679
XM_010109254.2-0		augTM-XM_024170598.1-0		0.218115	1.67082	0.130544
XM_024172979.1-0		XM_024170595.1-0		1.07303	2.51107	0.427322
XM_010109266.2-0		XM_024170578.1-0		0.283416	1.35486	0.209185
XM_024172967.1-0		augTM-XM_024170613.1-0		0.0248277	0.914284	0.0271554
augTM-XM_024172997.1-0		XM_024176023.1-0		0.15616	1.59247	0.0980614
XM_010102530.2-0		XM_024176019.1-0		0.298964	1.309	0.22839
XM_024168469.1-0		XM_010114016.2-0		0.410516	3.12134	0.131519
XM_010102543.2-0		XM_010114015.2-0		0.26991	1.80567	0.149479
XM_010088467.1-0		XM_024176398.1-0		0.255943	1.72965	0.147974
XM_024166236.1-0		XM_010114625.2-0		0.343479	1.29585	0.26506
XM_010110391.2-0		XM_010114624.2-0		0.43859	4.19197	0.104626
XM_010099084.2-0		XM_010114607.2-0		0.449434	2.08098	0.215973
XM_010099086.2-0		XM_024176402.1-0		0.415433	1.99401	0.20834
XM_024166245.1-0		augTM-XM_024176412.1-0		0.0360399	1.14654	0.0314337
XM_010090070.2-0		XM_024161431.1-0		0.291235	1.70074	0.17124
XM_024172407.1-0		XM_024161382.1-0		0.234976	2.71116	0.0866698
XM_010108358.2-0		XM_024161381.1-0		0.230153	1.36405	0.168728
XM_010107934.2-0		XM_024161370.1-0		0.104092	1.07369	0.096948
XM_024172133.1-0		XM_024161365.1-0		0.291353	1.94264	0.149978
XM_024166934.1-0		XM_024161452.1-0		0.227693	1.58502	0.143653
XM_010089416.2-0		XM_010091771.2-0		0.274363	2.66664	0.102887
XM_010089414.2-1		augTM-XM_024161486.1-0		0.483392	1.07754	0.448605
XM_024166973.1-0		XM_010091772.2-1		0.0954621	1.37743	0.0693046
XM_010089408.2-0		XM_010091773.2-0		0.287203	1.14605	0.250602
XM_024166966.1-0		XM_024161487.1-0		0.0495837	1.6343	0.0303393
XM_024166826.1-0		XM_010091781.2-0		0.308018	2.25033	0.136877
XM_024166854.1-0		XM_024161376.1-0		0.260286	2.23343	0.116541
XM_010089397.2-0		XM_010091802.2-0		0.106945	1.33698	0.0799901
XM_024166737.1-0		XM_024161463.1-0		0.119614	1.55481	0.0769313
XM_024166744.1-0		augTM-XM_024161374.1-0		0.155147	2.06417	0.0751621
XM_024166805.1-0		XM_024161425.1-1		0.4973	1.75773	0.282921
XM_024166790.1-0		XM_010091812.2-0		0.157716	1.48975	0.105867
XM_010089384.2-0		XM_024161397.1-0		0.174529	1.53999	0.113331
XM_010107213.2-0		XM_010091814.2-0		0.372477	3.05544	0.121906
XM_024171628.1-0		XM_024161401.1-0		0.0546793	1.51264	0.0361482
XM_010109688.2-0	MaMYB50	XM_010091826.1-0	MaMYB99	0.406431	1.51264	0.26869
XM_024176551.1-0		XM_024161447.1-0		0.39229	2.14223	0.183122
XM_010088518.2-2		XM_010091837.2-0		0.309133	2.18065	0.141762
XM_010088494.2-0		XM_010091863.2-0		0.268845	2.71349	0.099077
augTM-XM_024175777.1-0		XM_010091868.2-0		0.452681	3.45811	0.130904
XM_010113692.2-0		XM_010091875.2-0		0.547098	1.83336	0.298412
XM_024175782.1-0		XM_024176913.1-0		0.417681	2.3185	0.180151
XM_010113684.2-0		XM_010099705.2-0		0.370621	1.85302	0.20001
XM_024175772.1-0		XM_010100792.2-0		0.117586	1.28248	0.0916867
XM_010106297.2-0		XM_024169907.1-0		0.320703	1.13161	0.283404
XM_010091410.2-1		XM_010108780.2-0		0.569745	1.25906	0.452518
XM_010098240.2-0		XM_024172721.1-0		0.243522	1.58717	0.153431
note: MYBs were indicated with gene symbols
