# Supplementary material for: Comprehensive analysis of the MYB transcription factor gene family in Morus alba
Source: BMC Plant Biol. 2022 Jun 8;22:281. doi: 10.1186/s12870-022-03626-5 (PMC9175366; doi:10.1186/s12870-022-03626-5)
Supplement: Supplementary file 6 — Additional file 6: Table S5. Expression matrix of MaMYBs based on RNA-seq. [file 12870_2022_3626_MOESM6_ESM.xlsx]

## Sheet: fruit ripening 
Additional file 6: Table S5 Expression matrix of MaMYBs based on RNA-seq
Gene name	Gene ID	ZS_S0_1	ZS_S0_2	ZS_S0_3	ZS_S1_1	ZS_S1_2	ZS_S1_3	ZS_S2_1	ZS_S2_2	ZS_S2_3	ZS_S3_1	ZS_S3_2	ZS_S3_3
MaMYB1	M.alba_G0000037	0	0	0	0.0764774	0.256325	0.0683094	0.0366971	0	0	0	0.139894	0.0285729
MaMYB2	M.alba_G0000285	2.24366	2.29675	2.11745	1.8657	1.83128	2.04139	1.36524	0.652151	1.02915	0.506678	0.725214	1.27211
MaMYB3	M.alba_G0000486	0	0	0.0576156	0	0.0565134	0	0	0	0	0.0534232	0	0
MaMYB4	M.alba_G0000735	15.3847	17.2063	9.80425	6.95918	10.2072	10.9369	0.507237	0.492671	0.723237	0	0.161137	0.329118
MaMYB5	M.alba_G0000961	0	0	0	0	0	0	0.123815	0.120259	0.132405	0.116792	0.265498	0
MaMYB6	M.alba_G0001401	0.070704	0.133897	0.238925	0.0815759	0.078118	0	0	0	0	0	0	0
MaMYB7	M.alba_G0001496	0.112229	0.127521	0.0252831	0	0	0.0462625	0.497061	0	1.27571	0.0937733	0	0
MaMYB8	M.alba_G0001503	9.72296	7.8413	10.494	7.12323	10.7833	9.63892	0.450279	0.556625	0.175098	0.347513	0.468141	1.49799
MaMYB9	M.alba_G0001602	0	0	0	0	0	0.0296645	0	0	0	0.300647	0	0.049633
MaMYB10	M.alba_G0001718	7.80515	5.94896	7.64125	9.29437	5.9194	7.26896	48.4179	25.6589	9.12774	9.98374	24.8717	8.24093
MaMYB11	M.alba_G0001749	32.3113	30.405	35.6493	31.4873	32.3048	27.8347	8.09368	11.9431	6.46763	1.32137	1.44099	1.19458
MaMYB12	M.alba_G0001849	0.722084	0.546984	0.867585	0.833115	1.17011	1.0914	0.426415	0.207085	0	0.0502785	0	0.0830032
MaMYB13	M.alba_G0001934	38.8128	47.2544	46.7903	28.9562	32.0193	36.1026	11.024	19.2157	6.6771	23.1059	11.6615	9.68758
MaMYB14	M.alba_G0002009	0.452506	0.306051	0.0728152	0.0745837	0.0714222	0.299781	0	0	0.0382713	0	0	0
MaMYB15	M.alba_G0002019	0.0623859	0	0	0.0359894	0.0689276	0.0642912	0.0690768	0.0335466	0	0	0.0658323	0
MaMYB16	M.alba_G0002020	1.35875	0.847975	0.417412	1.31828	1.2624	0.318239	53.5116	35.1039	8.15398	0.548305	9.31979	1.01167
MaMYB17	M.alba_G0002128	0.684693	1.62081	0.925492	0.473985	0.630408	0.776164	0.126354	0.0981808	0	0.0476749	0.0240839	0
MaMYB18	M.alba_G0002754	0.284396	0.650785	0.694083	0.49219	0.471326	0.341929	0.524829	0.203903	0.280621	0	0.0250089	0
MaMYB19	M.alba_G0002825	0.112564	0.133231	0.190189	0.389616	0.18655	0.232003	0.0623181	0.242114	0.499812	0.793574	0.653301	0.873392
MaMYB20	M.alba_G0003212	0.170829	0.377428	0.769691	0.656987	0.377483	0.586819	0.31525	0	0.202273	0	0	0
MaMYB21	M.alba_G0003214	1.05953	0.658382	1.04428	0.382014	0.512149	0.545942	0.0733225	0.071217	0.117614	0.0691635	0.0698786	0
MaMYB22	M.alba_G0003332	3.91426	4.35802	3.973	2.33251	3.37422	1.99474	1.33356	4.48717	2.34284	0.179702	0.0907801	0.482081
MaMYB23	M.alba_G0003569	0.211583	0.480828	0.428992	0.195294	0.280523	0.218045	0.0468551	0	0.300635	0	0	0.145928
MaMYB24	M.alba_G0003648	1.9214	1.89595	1.95924	2.31018	2.39103	2.50115	2.03789	2.04462	2.84982	2.51377	2.53976	2.42369
MaMYB25*	M.alba_G0004162	5.60923	6.02036	5.6021	7.38462	7.63358	6.63961	3.73901	5.48544	3.93149	5.16495	4.6816	6.02957
MaMYB26	M.alba_G0004267	0.0568475	0.053828	0.160084	0	0.188425	0.0878754	0.125889	0.244548	0.740425	0.118748	0.0599879	0.343066
MaMYB27	M.alba_G0004438	9.17447	10.2732	10.3342	8.6087	9.67384	9.08197	12.4346	12.0775	7.25717	4.6122	6.88939	3.38041
MaMYB28	M.alba_G0004821	0.178621	0	0.134133	0.0686955	0.263134	0	0	0	0.0704998	0	0.0628294	0.410647
MaMYB29	M.alba_G0005265	0.509866	0.362088	2.90748	0.514732	0.352081	0.623957	0.564549	0	1.43383	1.26475	0.470778	0.494512
MaMYB30	M.alba_G0005266	0	0	0	2.66294	1.3289	0.603007	0	0	0.192456	0	0	0.056051
MaMYB31	M.alba_G0005489	0.371855	0.65726	0.390936	3.06044	3.53328	1.4562	0.137245	0.159965	1.23285	0.0517842	0	0.277839
MaMYB32	M.alba_G0005793	0.0241551	0.0228721	0	0.0557387	0.106752	0.0497857	0.240712	0.337711	0.343216	0.0504574	0.050979	0
MaMYB33	M.alba_G0005922	226.181	162.915	177.656	455.716	446.102	375.489	1103.42	956.08	355.424	77.778	209.27	110.098
MaMYB34	M.alba_G0006342	0.160539	0.243219	0	0.148179	0.283797	0	0.142205	0.966853	1.0645	0.0670697	0	0
MaMYB35	M.alba_G0006653	3.3096	5.11306	1.17725	3.55054	3.40004	4.24839	0.128581	0	0.687509	0.0909657	0	0.100115
MaMYB36	M.alba_G0007046	67.7368	84.9479	130.456	26.6927	29.8129	38.4623	0.616029	0.698063	0.439179	0.774783	0.489245	1.27907
MaMYB37	M.alba_G0007186	11.1132	14.0036	20.2791	10.7508	11.5985	10.8359	2.23384	2.75809	1.70052	1.10714	1.53354	1.37081
MaMYB38	M.alba_G0007255	0.603097	0.363404	1.26603	0.189773	0.212017	0.226006	0	0.117928	0.357055	0.0572638	0	0.141803
MaMYB39	M.alba_G0007494	0.341085	0.193781	0.614721	0.472238	0.904442	0.632703	18.0524	16.6904	8.40046	23.334	32.6094	13.7913
MaMYB40	M.alba_G0007637	9.47416	5.22252	5.23568	7.49258	7.91213	9.03009	3.20125	12.82	1.97501	14.7035	11.3822	17.1219
MaMYB41	M.alba_G0008020	1.35674	1.13786	0	1.20757	1.13496	1.07859	4.82867	3.58525	2.31792	3.74504	3.78376	3.37535
MaMYB42	M.alba_G0008123	4.87996	9.0315	7.65184	4.22275	4.19693	7.91496	0.245606	0.0298192	0.0656616	0.0579188	0.0585176	0.0239041
MaMYB43	M.alba_G0008618	0.306536	0.16586	0.246632	0.606293	0.483828	0.496411	9.62476	6.49913	3.05924	0.274423	3.00365	3.96407
MaMYB44	M.alba_G0009232	15.5512	14.4484	14.9158	22.7654	19.2489	14.0982	16.0215	34.5496	18.2407	13.2504	11.7525	9.34966
MaMYB45	M.alba_G0010000	0	0	0	0	0	0	0	0	0	0	0	0
MaMYB46	M.alba_G0010018	12.4998	16.9493	28.081	16.812	16.6395	12.018	8.32485	22.8305	29.0224	0.316051	0.663199	0.622097
MaMYB47	M.alba_G0010264	0	0.0532924	0	0.129872	0.0621835	0	0	0.181586	0.266566	0.0587833	0.059391	0.145565
MaMYB48	M.alba_G0010546	0.483102	0.43457	1.79576	0.390171	0.40032	0.497857	4.84098	7.03997	2.40251	0.655946	1.37643	1.12453
MaMYB49	M.alba_G0011495	0.544153	0.108474	0.0645198	0.330434	0.316427	0.177086	0	0.0308006	0.339113	0.059825	0.18133	0.197527
MaMYB50	M.alba_G0011536	0.151848	0.19171	1.16879	0.204396	0.195732	0.104323	0	0	0.0299664	0.211462	0	0
MaMYB51	M.alba_G0011537	11.7553	10.9912	16.3438	9.81748	8.04276	11.4047	0.871369	1.37531	0.990062	0.102743	0.20761	0.296827
MaMYB52	M.alba_G0011551	2.47846	3.46688	3.80694	12.868	11.0467	7.92367	548.916	255.461	61.9614	40.0352	129.015	193.568
MaMYB53	M.alba_G0011552	0	0	0.0392082	1.12449	0.769162	0	0.269789	0	0	0	0.036731	0.0300089
MaMYB54	M.alba_G0011553	14.8987	21.2783	22.881	61.8582	35.3853	30.3792	21.7081	2.39773	22.2504	1.03493	2.57673	2.53229
MaMYB55	M.alba_G0012042	0.122964	0.0465729	0	0.482362	0.1902	0.253438	0.0272303	0.370277	0.232956	0.154114	0	0.254423
MaMYB56	M.alba_G0012645	5.97396	2.98449	2.35313	26.6822	34.9456	25.0411	207.855	113.871	38.4924	4.05757	32.216	3.38086
MaMYB57	M.alba_G0012646	5.96043	2.49558	2.46632	27.3674	36.7799	24.6116	224.165	120.965	40.809	4.48902	34.9142	3.49565
MaMYB58	M.alba_G0012819	1.43182	2.01533	1.91794	4.42017	3.0784	3.03085	33.9786	49.8996	16.6788	133.095	94.8609	62.5874
MaMYB59	M.alba_G0012823	1.56522	1.31741	5.28923	1.74857	2.0313	1.02414	4.04388	1.60316	3.55957	12.7669	11.7715	18.0992
MaMYB60	M.alba_G0012958	0.307409	0.291081	0.346268	0.354678	0.135857	0.126719	0	0.0661209	0	0	0	0.0530048
MaMYB61	M.alba_G0013333	3.36837	0.451339	1.61073	0.733266	0.315983	1.08067	0.211111	0.580972	1.20404	0.464652	1.10657	0.95885
MaMYB62	M.alba_G0013428	39.9376	25.1895	31.8014	52.9226	60.4599	57.4196	112.382	73.0948	63.4004	18.137	66.25	58.9076
MaMYB63	M.alba_G0013533	0.195467	0.0925423	0.605483	0.507427	0.755872	0.453232	0.595185	1.10363	1.09937	0.153116	0.257831	0.126387
MaMYB64	M.alba_G0013541	10.2127	9.28253	3.74412	20.7871	18.8947	16.184	23.3628	33.6234	23.9569	3.37105	5.13426	11.2757
MaMYB65	M.alba_G0013634	0	0	0.0866848	0	0.0425132	0.0793071	2.4285	0.0413818	0.637855	0	1.0557	7.82884
MaMYB66	M.alba_G0013637	8.80254	4.68844	5.92592	2.73738	2.54536	3.4372	1.37062	0.258856	0.732855	0	0.181422	0.059288
MaMYB67	M.alba_G0014802	14.8372	15.8988	8.03329	23.4151	24.1013	18.9491	1.09867	5.30223	2.62514	0.518174	0.425369	0.307423
MaMYB68	M.alba_G0015012	0.0439326	0.0623987	0	0.025344	0	0	0	0	0.72827	0	0.185438	0.303002
MaMYB69	M.alba_G0015196	7.19364	8.0457	6.94541	4.82949	4.4863	3.9004	1.63744	2.23737	5.60926	3.06294	6.95624	12.6845
MaMYB70	M.alba_G0015387	0.225127	0.426339	0.507171	0.129872	0.18655	0.377005	0.186954	0.302643	0.39985	0.146958	0.059391	0.0242609
MaMYB71	M.alba_G0015575	0.17419	0.247406	0.0654029	0.468939	0.38491	0.269264	2.53947	0.655666	0.859386	0	0.551437	0.675777
MaMYB72	M.alba_G0015772	0.176148	1.02855	0.297623	3.75983	4.24919	2.69267	0.0650135	0	0.069524	0	0.0619598	0
MaMYB73	M.alba_G0015914	0	0	0	0	0.0694382	0.129535	0	0.0675902	0	0.0656413	0	0
MaMYB74	M.alba_G0015992	0.127875	0.0484331	0.345694	0.177045	0.0565134	0.052712	0.736264	0.220037	0.545085	1.49585	0.701682	0.330731
MaMYB75	M.alba_G0016055	114.377	121.281	154.677	123.239	116.068	115.464	53.6563	83.6409	28.9838	1.90369	11.3494	7.81789
MaMYB76	M.alba_G0016202	124.876	97.5379	109.692	124.365	112.78	98.3731	93.3634	157.126	113.27	174.278	188.755	124.952
MaMYB77	M.alba_G0016414	1.0256	0.912267	1.26026	1.03987	2.12893	1.3772	41.4663	14.4391	7.58066	2.1099	7.90373	3.18844
MaMYB78	M.alba_G0017101	2.61625	1.80588	2.80926	5.13434	4.94372	4.53559	16.1899	12.7535	3.82162	1.17473	3.50903	2.08689
MaMYB79	M.alba_G0017102	2.65644	1.83362	2.85242	5.21322	5.01967	4.60526	16.4386	12.9494	3.88032	1.19278	3.56294	2.11895
MaMYB80	M.alba_G0017103	3.09847	1.32942	3.10841	5.08307	5.13506	5.089	17.4755	14.1101	4.18473	1.06187	3.93378	1.66954
MaMYB81	M.alba_G0017422	0.201014	0.697905	0.528323	0.463847	0.222093	0.172628	0.296764	0.0720606	0.238015	0.209949	0.424238	0.491014
MaMYB82	M.alba_G0017467	0	0.220105	0.698228	0.0446991	0.128413	0.119775	0.085794	0.0833304	0.183493	0	0.0408821	0.0334003
MaMYB83	M.alba_G0017689	0.101611	0.352783	0.0763034	0.390783	0.449062	0.383951	11.5884	19.8157	8.06104	44.3256	18.2995	42.9827
MaMYB84	M.alba_G0017798	1.85116	1.0148	1.64618	1.98592	1.47116	1.94116	1.25859	2.47982	1.69199	0.746238	0.548329	1.28794
MaMYB85	M.alba_G0017816	0.224259	0.44829	0.449081	0.0574984	0.220245	0.102715	0	0	0	0.0520504	0	0
MaMYB86	M.alba_G0017961	0.552813	0.682762	0.59562	1.16471	1.6199	1.04032	1.46372	0.930562	2.02063	0.401658	0.659442	1.13968
MaMYB87	M.alba_G0018218	4.05504	4.18872	3.24406	3.29626	3.66566	3.25288	0.765332	0.644241	0.982115	0.0481281	0	0.11918
MaMYB88	M.alba_G0018263	0	0.0204293	0	0.0497857	0	0	0	0	0	0	0	0
MaMYB89	M.alba_G0018280	8.47203	7.69172	6.3994	13.4546	13.9855	19.4645	0.110361	0.214383	0.708104	0	0.105177	0
MaMYB90	M.alba_G0018447	7.31002	5.56041	7.91474	9.69565	10.8508	6.40641	37.2863	29.4429	36.8042	35.1925	50.4285	57.4174
MaMYB91	M.alba_G0018462	2.61061	0.890792	1.13916	1.41104	2.36465	0.775594	0.677077	4.83108	0.167089	0	0	0
MaMYB92	M.alba_G0018463	48.7872	46.9687	46.0677	32.0418	30.0324	41.5862	4.29245	1.9505	6.7109	0.236782	0.430614	0.723159
MaMYB93*	M.alba_G0018464	7.51483	7.7715	8.48427	7.43173	7.05932	9.3503	1.53379	2.14151	4.32603	1.12126	1.20594	2.95572
MaMYB94	M.alba_G0018465	1.3003	0.831086	3.77153	0.600098	0.718326	0.737009	0.431929	0.489446	0.0769825	0	0	0
MaMYB95	M.alba_G0018847	2.29464	2.68241	12.5725	3.98755	5.72778	3.912	7.74767	11.0593	12.4446	2.4558	8.78877	6.69187
MaMYB96	M.alba_G0018934	0.445819	0.158302	0.251087	3.79348	2.9554	1.32087	0	0.239729	0.13197	1.92074	0.117612	0.576525
MaMYB97	M.alba_G0019416	7.56119	10.3255	18.9786	8.62299	7.678	8.85058	11.9049	8.20222	6.46891	0.228244	1.61423	0.678243
MaMYB98	M.alba_G0019684	0.944032	0.670417	1.35579	4.68352	3.20729	1.16744	18.1095	4.49254	27.7214	1.92268	19.5999	49.6868
MaMYB99	M.alba_G0019879	1.31542	1.37011	0.740852	1.40386	2.54338	2.47397	0.655427	0.636605	2.72572	1.03042	1.07577	1.21911
MaMYB100	M.alba_G0020010	2.09206	1.84338	5.0076	1.77679	1.86199	1.49719	0.836492	1.87493	2.0987	0	0.0613232	0.0501004
MaMYB101	M.alba_G0020285	0.076094	0.144105	0.514278	0.175589	0.168146	0	0.926807	0	0.991107	0.238428	0.802977	4.69057
MaMYB102	M.alba_G0005365	0.513822	0.389224	0.665589	1.18566	0.879936	0.635417	0.369804	1.16044	0.669241	0.134165	0.162662	0.132893
MaMYB103	M.alba_G0007242	3.60468	5.50294	5.22044	1.49949	1.5443	2.60287	1.08606	1.18674	2.06151	0.102446	0.0517525	0.0422813
MaMYB3R1	M.alba_G0004338	8.87014	7.66866	8.4485	8.4082	7.00858	6.94829	4.5058	4.69106	4.06258	4.44468	3.83107	4.17325
MaMYB3R2	M.alba_G0009225	0.465754	0.367513	0.29729	0.214948	0.411674	0.367983	2.802	0.701256	4.26482	0.227012	0.70446	1.03061
MaMYB3R3	M.alba_G0012565	30.7382	30.7684	35.0898	28.1447	28.0793	30.8525	18.1526	15.2482	13.2062	4.57124	8.9071	8.29166
MaMYB3R4	M.alba_G0020111	6.09197	5.75841	10.7205	5.11952	4.97238	5.49598	0.140041	0.147355	0.411833	0.352262	0.544977	0.754182
MaMYBR1	M.alba_G0018345	0.162538	0	0.0366168	0	0	0	0	0.0699209	0	0	0	0
MaMYBR2	M.alba_G0009232	15.5512	14.4484	14.9158	22.7654	19.2489	14.0982	16.0215	34.5496	18.2407	13.2504	11.7525	9.34966
MaMYBR3	M.alba_G0010199	0	0	0	0	0	0	0	0	0	0	0	0.0765933
MaMYBR4	M.alba_G0010536	0	0	0	0	0	0	0	0	0	0	0	0
MaMYBR5	M.alba_G0001662	11.584	13.8766	13.885	5.32303	4.82911	6.24123	8.90417	9.47799	8.81158	21.587	17.9215	28.3597
MaMYBR6	M.alba_G0001935	53.5873	68.0877	54.9884	50.3579	51.3946	55.8329	24.0937	42.3095	15.3192	2.60116	11.4476	2.18348
MaMYBR7	M.alba_G0002531	28.6858	27.3047	26.98	30.6072	29.2174	29.786	20.6132	18.2044	15.1906	12.3687	14.3675	9.84901
MaMYBR8	M.alba_G0003065	0.62848	0.432799	0.514855	3.95519	2.52503	0.117759	13.5381	3.19517	18.7394	0	27.1912	24.2344
MaMYBR9	M.alba_G0003138	8.94673	9.34127	10.5345	7.73494	7.73656	7.11782	4.88709	4.92636	3.16394	2.91544	3.62533	2.1494
MaMYBR10	M.alba_G0003634	5.76918	4.92417	3.20346	6.00003	6.43398	6.6711	3.35891	3.37897	3.14295	1.69735	5.08753	2.7554
MaMYBR11	M.alba_G0004071	5.1474	3.13918	3.30851	8.35471	6.97238	5.93396	38.3506	32.1201	15.1511	18.0421	29.6138	33.7966
MaMYBR12	M.alba_G0004475	71.5966	69.8302	58.9893	47.9902	53.0846	59.5097	22.0037	26.6917	19.7614	4.02084	7.53475	3.5229
MaMYBR13	M.alba_G0005004	71.3121	53.8969	65.4978	102.383	99.0049	94.2539	121.405	138.34	122.325	46.7724	64.0674	97.3364
MaMYBR14	M.alba_G0005181	0	0	0	0	0	0	0	0	0	0	0	0
MaMYBR15	M.alba_G0005840	34.3637	33.3735	32.439	40.0336	36.6231	35.2565	30.1026	30.5791	28.0142	20.2959	21.5647	17.9065
MaMYBR16	M.alba_G0008250	6.13228	5.76861	6.89616	7.14457	6.07784	7.04238	3.59469	3.54534	3.52374	2.85705	2.69627	3.93916
MaMYBR17	M.alba_G0008706	21.6254	17.9934	16.8055	19.2974	19.2255	21.3634	14.0678	19.609	11.9011	8.10295	9.14791	8.12364
MaMYBR18	M.alba_G0009508	16.3854	13.7618	15.1264	14.5243	15.0605	14.5927	8.97663	11.3295	9.98634	11.0191	10.0821	8.93455
MaMYBR19	M.alba_G0009597	31.2991	31.1476	36.5272	28.1157	27.3712	28.8827	15.4689	14.1128	12.6054	12.6363	12.5759	16.6641
MaMYBR20	M.alba_G0010068	105.65	88.8537	90.0026	96.0588	96.127	92.1251	82.2681	92.7244	78.7007	91.0385	86.2745	77.2846
MaMYBR21	M.alba_G0010142	19.1652	27.8829	27.6448	8.63578	8.03033	8.18032	7.21895	12.7947	5.99391	2.96243	3.4919	4.60191
MaMYBR22	M.alba_G0011063	8.16552	10.8326	10.2516	22.4242	21.1917	18.8897	55.0011	82.6481	33.8399	6.44075	22.843	12.4661
MaMYBR23	M.alba_G0011533	17.4245	15.6582	15.6263	14.835	15.6204	14.6291	13.0494	17.2386	14.0231	9.23796	11.3778	9.73299
MaMYBR24	M.alba_G0011386	3.14622	1.97793	3.42774	1.78525	2.47888	2.15268	3.36944	1.99689	2.19856	3.07058	2.36756	3.44612
MaMYBR25	M.alba_G0011506	29.0136	40.6543	37.4784	37.3445	34.7028	35.331	22.9593	28.9413	23.9849	12.3437	15.7576	12.805
MaMYBR26	M.alba_G0011724	15.5514	14.5684	14.7907	17.8662	16.8524	15.0183	9.27053	11.4827	6.94941	4.20784	5.96588	4.65966
MaMYBR27	M.alba_G0012722	33.8778	35.7692	37.4827	32.2995	33.5489	32.9288	24.63	23.5217	18.5041	9.32335	15.0944	11.5126
MaMYBR28	M.alba_G0013188	0.0870204	0	0	0.200802	0	0	0.192707	0	0.206076	0.272664	0.183655	0
MaMYBR29	M.alba_G0013200	21.1035	44.6958	20.2783	11.2301	10.4686	15.8894	2.47975	1.94536	0.815937	0	0.181791	0
MaMYBR30	M.alba_G0013567	4.19274	2.4482	2.20395	3.27871	2.29046	1.94436	4.84875	7.64043	2.48225	0.754177	0.688234	0.662687
MaMYBR31	M.alba_G0013718	35.8844	31.0186	32.9916	32.67	32.3731	32.7089	18.0916	23.1873	17.3809	14.1116	15.949	13.9482
MaMYBR32	M.alba_G0014512	29.9125	29.5654	29.8326	27.8854	27.5012	28.1574	16.2938	15.3796	16.8346	12.8904	11.7975	18.2822
MaMYBR33	M.alba_G0014857	6.43732	5.78167	6.52239	4.78761	5.75262	5.36567	2.51567	3.61424	2.44734	2.43889	3.14673	3.11494
MaMYBR34	M.alba_G0014858	11.5544	11.0634	11.1766	10.357	10.0754	10.5324	6.4542	7.59229	5.95104	5.87164	4.93451	5.17051
MaMYBR35	M.alba_G0015027	31.4422	33.8948	28.7479	28.3952	26.0242	27.9908	24.5476	21.3742	12.1008	5.04201	15.3401	7.02019
MaMYBR36	M.alba_G0015362	8.36152	8.55935	7.62164	7.65337	7.57864	7.65793	4.35685	6.59064	4.78504	1.319	1.50097	1.28357
MaMYBR37	M.alba_G0015369	189.962	231.863	214.835	159.715	168.631	175.271	147.616	176.769	128.023	139.74	137.331	154.135
MaMYBR38	M.alba_G0015578	82.9551	72.3345	75.6199	64.1602	64.0734	70.4017	46.7154	49.5017	42.2548	25.5621	28.1143	30.429
MaMYBR39	M.alba_G0015651	11.9195	11.5531	10.4724	11.2018	10.739	11.3901	7.18681	5.05761	9.22507	1.83343	3.91059	4.56816
MaMYBR40	M.alba_G0015839	25.3562	28.125	29.5938	21.9654	21.9395	19.1472	25.0467	40.74	21.9504	10.7035	14.5508	12.9054
MaMYBR41	M.alba_G0015960	86.3185	117.125	97.5819	96.9637	83.0353	89.3228	66.1567	98.3544	59.6428	7.88214	23.4668	13.3204
MaMYBR42	M.alba_G0016574	24.9587	30.0507	27.3893	28.2257	25.8541	26.0014	22.0482	18.3026	16.2555	7.36312	10.4671	9.98035
MaMYBR43	M.alba_G0016575	13.4581	13.5123	15.0955	10.4552	10.0485	10.6962	5.57889	6.64767	4.98747	4.05411	3.87677	5.73611
MaMYBR44	M.alba_G0016655	75.5541	72.7771	70.445	67.6821	68.6731	65.0429	83.4448	79.3558	60.7016	79.126	62.6858	54.722
MaMYBR45	M.alba_G0017019	45.1154	41.1827	40.081	46.7225	42.1526	40.6874	36.2553	50.5796	41.3856	25.0195	36.0981	29.4529
MaMYBR46	M.alba_G0017118	19.2606	17.6493	19.1901	16.207	15.9876	17.1856	11.4658	11.4948	10.3101	6.91245	7.54453	7.49903
MaMYBR47	M.alba_G0018026	23.8338	21.9162	25.6366	23.1995	25.1461	22.7801	22.3014	23.2675	16.4555	20.5105	22.9719	15.729
MaMYBR48	M.alba_G0018358	57.2615	49.0626	48.7682	35.2086	43.2317	48.7915	26.9076	33.9203	23.7857	22.002	21.2224	23.0377
MaMYBR49	M.alba_G0018411	56.799	46.2835	57.6478	41.6046	41.1389	42.4327	59.2546	77.3849	35.3244	33.2961	43.8896	41.3236
MaMYBR50	M.alba_G0018523	10.5075	9.32674	8.79742	8.53112	8.97013	8.11783	4.79938	6.03261	6.7372	5.63441	5.29615	6.60604
MaMYBR51	M.alba_G0018629	76.7136	92.7774	74.5945	79.8327	86.7424	81.0558	106.13	128.119	89.388	57.9098	79.7384	61.0157
MaMYBR52	M.alba_G0018792	4.94639	5.35474	5.20131	5.05788	4.35106	4.66075	3.33306	3.15877	2.64727	1.14466	1.54199	1.43616
MaMYBR53	M.alba_G0018942	16.2354	21.1859	20.31	2.76189	3.5833	2.66585	3.6338	4.62981	4.52594	6.95619	6.78365	9.73623
MaMYBR54	M.alba_G0018943	11.5856	16.746	17.2925	1.417	1.3117	1.43442	0.95191	0.924575	1.40574	0.641369	1.2096	1.87058
MaMYBR55	M.alba_G0019344	12.8775	10.7865	10.5758	11.5531	14.1564	11.562	8.6076	14.6597	14.0239	10.5034	9.93031	9.50534
MaMYBR56	M.alba_G0019749	194.383	243.915	220.459	108.065	107.886	119.373	91.9815	116.058	56.0516	22.4125	35.7399	29.1098
MaMYBR57	M.alba_G0019923	29.057	36.3719	35.3645	33.7596	34.5194	35.6294	32.2578	39.1233	29.6495	47.5007	25.9676	22.07
MaMYBR58	M.alba_G0019969	0.221334	0.186292	0.526327	0.993098	0.217372	0.0506876	0.435685	0.0528967	0.349434	0	0.155708	0.55125
MaMYBR59	M.alba_G0019633	2.32969	2.08671	2.83696	10.897	10.4351	8.50028	241.572	403.517	112.577	62.8038	139.464	34.3613
notes: expression matrix during fruit ripening process

## Sheet: organ expression profile
Additional file 6: Table S5 Expression matrix of MaMYBs based on RNA-seq
Gene name	Gene ID	L0-1	L0-2	L0-3	S0-1	S0-2	S0-3	R0-1	R0-2	R0-3
MaMYB1	M.alba_G0000037	0.259603	0.272993	0.210972	0.111716	0	0	0	0.104647	0.059237
MaMYB2	M.alba_G0000285	0.734814	0.968296	1.17884	1.98612	1.63756	1.17358	1.17358	1.99177	1.91421
MaMYB3	M.alba_G0000486	0	0	0	0.882801	0.923742	0.808912	0.808912	0	0
MaMYB4	M.alba_G0000735	0.743823	1.01979	1.9643	6.14874	5.55415	5.34105	5.34105	8.1658	8.20971
MaMYB5	M.alba_G0000961	0	0	0	0	0.050856	0	0	1.11134	1.48778
MaMYB6	M.alba_G0001401	0	0	0	0	0	0	0	0.183965	0
MaMYB7	M.alba_G0001496	0	0	0	0	0	0	0	0	0
MaMYB8	M.alba_G0001503	0	0	0	0	0	0	0	0	0.05281
MaMYB9	M.alba_G0001602	0	0.171805	0	0	0.031313	0.035627	0.035627	0	0
MaMYB10	M.alba_G0001718	12.9402	7.74913	12.4603	0.835009	0.832175	0.504484	0.504484	0.106958	0
MaMYB11	M.alba_G0001749	40.5321	31.3507	39.2143	2.069	2.30076	2.36045	2.36045	0.834908	0.700942
MaMYB12	M.alba_G0001849	0	0	0	0	0	0	0	0	0.064115
MaMYB13	M.alba_G0001934	52.3231	66.4524	52.4016	23.1425	22.0578	23.3885	23.3885	7.08213	7.37508
MaMYB14	M.alba_G0002009	0	0	0	0.700634	0.744123	0.319034	0.319034	0.051028	0.556731
MaMYB15	M.alba_G0002019	0.386421	0	0.400849	24.5402	21.309	28.5139	28.5139	16.2695	14.4245
MaMYB16	M.alba_G0002020	1.99082	0.93339	1.59656	5.41481	4.2484	5.18712	5.18712	9.99304	8.57746
MaMYB17	M.alba_G0002128	0.108127	0.231911	0.332123	0.915489	0.822665	0.628091	0.628091	0.220349	0.168525
MaMYB18	M.alba_G0002754	2.83278	2.53221	2.73852	2.69817	3.4488	2.71607	2.71607	3.20164	3.21733
MaMYB19	M.alba_G0002825	0.074173	0	0	3.02521	1.50846	1.86304	1.86304	1.41006	1.00264
MaMYB20	M.alba_G0003212	0.624018	0.115811	0.477635	0.044664	0	0	0	0	0
MaMYB21	M.alba_G0003214	1.17793	0.257187	0.996507	0.987512	1.45963	0.832919	0.832919	0.904719	0.747618
MaMYB22	M.alba_G0003332	1.77765	2.30919	2.74547	50.2139	56.1352	47.1231	47.1231	6.57298	7.00023
MaMYB23	M.alba_G0003569	1.51118	2.22509	1.23222	3.38223	3.69639	4.02473	4.02473	3.97169	2.23017
MaMYB24	M.alba_G0003648	7.35853	6.99316	7.48567	8.88058	8.7744	9.4972	9.4972	6.04384	8.17041
MaMYB25	M.alba_G0004162	18.2269	16.2074	20.1037	23.7414	25.8171	27.7708	27.7708	19.483	20.3026
MaMYB26	M.alba_G0004267	0	0.04936	0	5.32761	5.61446	5.81696	5.81696	34.8211	34.1939
MaMYB27	M.alba_G0004438	10.3284	7.31582	9.60122	8.05322	8.03506	8.27145	8.27145	4.58346	4.84022
MaMYB28	M.alba_G0004821	0	0	0	0	0	0	0	0.333697	0.272825
MaMYB29	M.alba_G0005265	0	0	0	0	0	0	0	0	0
MaMYB30	M.alba_G0005266	0	0	0	47.5355	48.1922	41.0916	41.0916	8.59514	9.56661
MaMYB31	M.alba_G0005489	0	0.043438	0.135975	91.9925	93.9348	88.4975	88.4975	7.35758	7.75723
MaMYB32	M.alba_G0005793	0	0	0.041099	22.8849	18.9701	18.2717	18.2717	25.687	25.445
MaMYB33	M.alba_G0005922	61.695	84.9233	64.3861	158.608	161.027	162.481	162.481	254.666	252.899
MaMYB34	M.alba_G0006342	0	0	0	15.6604	11.2931	12.4066	12.4066	21.87	21.1888
MaMYB35	M.alba_G0006653	0	0	0	12.5877	16.0226	13.573	13.573	7.96711	8.35694
MaMYB36	M.alba_G0007046	8.54666	5.08646	8.42731	0.325185	0.592108	0.535672	0.535672	0	0
MaMYB37	M.alba_G0007186	9.95951	7.89938	11.2122	9.43654	9.22446	9.36193	9.36193	11.4064	11.6201
MaMYB38	M.alba_G0007255	8.32753	11.1491	9.8438	0.169706	0.475953	0.507753	0.507753	0	0.147558
MaMYB39	M.alba_G0007494	0.140257	0.196512	0.099227	0.180659	0.164106	0	0	0.52283	0.667005
MaMYB40	M.alba_G0007637	1.56753	0.49059	0.734072	2.55244	3.49769	2.24281	2.24281	1.01876	1.36055
MaMYB41	M.alba_G0008020	0.818954	0.561121	0.915574	5.71649	5.98834	5.54635	5.54635	5.18412	5.5315
MaMYB42	M.alba_G0008123	9.73001	5.79317	6.95446	0	0	0	0	0	0
MaMYB43	M.alba_G0008618	0	0	0.044444	0.069973	0.193505	0.211107	0.211107	3.42044	3.52391
MaMYB44	M.alba_G0009232	10.4048	7.13238	8.55016	5.22267	4.25777	3.47541	3.47541	0.55042	0.263048
MaMYB45	M.alba_G0010000	0	0	0	0	0	0	0	0	0.127787
MaMYB46	M.alba_G0010018	1.89202	1.49143	1.33216	7.68672	6.86687	8.33032	8.33032	6.57956	6.31349
MaMYB47	M.alba_G0010264	0	0	0	7.02782	6.76854	7.58781	7.58781	6.49255	6.34481
MaMYB48	M.alba_G0010546	1.21278	1.22685	1.31374	5.52807	4.62788	4.85324	4.85324	0.49194	0.313714
MaMYB49	M.alba_G0011495	0.575251	0.476959	0.386844	10.867	10.6042	12.0243	12.0243	4.93919	3.83755
MaMYB50	M.alba_G0011536	0	0	0	12.3019	12.1357	10.8018	10.8018	0	0
MaMYB51	M.alba_G0011537	3.38662	1.6925	2.68645	11.5402	10.203	11.3622	11.3622	11.3843	10.462
MaMYB52	M.alba_G0011551	1.37638	1.384	1.34914	13.9015	11.1255	13.914	13.914	84.1343	89.6725
MaMYB53	M.alba_G0011552	0	0	0	0	0	0	0	2.89139	2.16523
MaMYB54	M.alba_G0011553	1.51323	1.32018	1.724	11.229	9.26068	10.6884	10.6884	25.4834	27.5528
MaMYB55	M.alba_G0012042	0	0	0	22.9702	21.0882	20.4968	20.4968	3.71487	4.30286
MaMYB56	M.alba_G0012645	10.5987	0.28876	8.3373	0.295939	12.3586	15.0854	15.0854	42.9532	547.943
MaMYB57	M.alba_G0012646	46.0958	103.659	61.2348	88.2801	70.5362	63.7637	63.7637	724.648	110.844
MaMYB58	M.alba_G0012819	0.342086	0.129559	0.739004	0	0	0	0	0	0
MaMYB59	M.alba_G0012823	7.58616	7.68459	8.54613	36.2656	35.9016	35.9591	35.9591	9.46029	11.3367
MaMYB60	M.alba_G0012958	0	0	0	8.7522	6.61268	7.41547	7.41547	2.39002	2.18546
MaMYB61	M.alba_G0013333	2.59775	1.59782	2.02589	0.179622	0.081243	0.273147	0.273147	0	0
MaMYB62	M.alba_G0013428	75.7008	90.7276	70.0964	109.654	107.15	107.526	107.526	452.714	454.243
MaMYB63	M.alba_G0013533	0.267345	0.295673	0.652583	7.73532	5.51805	5.79369	5.79369	21.1187	18.8248
MaMYB64	M.alba_G0013541	0.70128	0.354972	1.30641	0.120069	0.331739	0.185577	0.185577	3.24381	2.63041
MaMYB65	M.alba_G0013634	0	0.195043	0	0.062856	0	0	0	0	0.103559
MaMYB66	M.alba_G0013637	6.51703	4.69463	7.33444	3.35811	4.25881	3.82722	3.82722	2.02692	1.98277
MaMYB67	M.alba_G0014802	10.4556	8.47496	9.62374	26.7321	24.3961	25.9254	25.9254	10.222	10.6742
MaMYB68	M.alba_G0015012	0	0	0	0	0	0	0	0	0
MaMYB69	M.alba_G0015196	6.52063	5.65811	7.79923	57.4868	67.2417	63.3094	63.3094	79.2464	87.3012
MaMYB70	M.alba_G0015387	0.049449	0	0.109202	1.29644	1.49151	0.784363	0.784363	1.23696	1.23082
MaMYB71	M.alba_G0015575	0	0.564787	0.469917	1.12388	0.434104	0.871531	0.871531	8.06883	7.6339
MaMYB72	M.alba_G0015772	0.360714	0.516941	0.802738	48.6955	50.7408	48.853	48.853	2.67362	2.93765
MaMYB73	M.alba_G0015914	0	0	0	2.2847	1.14254	1.48571	1.48571	2.56029	2.44481
MaMYB74	M.alba_G0015992	0.041483	0.153243	0.105734	3.69914	2.83709	3.20273	3.20273	327.587	326.066
MaMYB75	M.alba_G0016055	4.90655	3.81351	4.33216	10.0755	9.52529	9.23233	9.23233	1.2573	1.19835
MaMYB76	M.alba_G0016202	44.7086	36.9277	47.3922	57.8199	61.1136	58.9079	58.9079	22.4439	22.0057
MaMYB77	M.alba_G0016414	0.658715	0.189451	1.22856	16.8537	15.1816	18.9929	18.9929	17.0047	19.9721
MaMYB78	M.alba_G0017101	0.718944	1.24755	0.570214	3.59845	4.81063	4.78238	4.78238	4.71293	4.99724
MaMYB79	M.alba_G0017102	1.82288	1.9784	2.11372	6.08904	7.39262	7.46863	7.46863	9.21865	8.3321
MaMYB80	M.alba_G0017103	0.09164	1.31679	0.082089	4.25955	1.96654	0.125886	0.125886	4.03609	1.32824
MaMYB81	M.alba_G0017422	0	0	0	0.324021	0.061976	0.088736	0.088736	2.55976	2.07083
MaMYB82	M.alba_G0017467	0	0	0	0	0	0	0	0	0
MaMYB83	M.alba_G0017689	0	0	0	1.11974	1.05225	0.562785	0.562785	0	0.059369
MaMYB84	M.alba_G0017798	2.51028	3.80099	2.21226	3.04478	3.21228	2.82375	2.82375	0.855063	1.46595
MaMYB85	M.alba_G0017816	0.112156	0	0.118265	0.507024	0.805823	0.521202	0.521202	0.274918	0.446394
MaMYB86	M.alba_G0017961	0	0	0	4.89038	3.46796	3.02748	3.02748	0.779202	0.676399
MaMYB87	M.alba_G0018218	2.5364	2.21734	3.09111	21.7043	20.4769	20.5345	20.5345	2.99725	4.08494
MaMYB88	M.alba_G0018263	0	0	0	0	0	0	0	0	0
MaMYB89	M.alba_G0018280	20.4613	12.3015	21.117	21.2759	20.9698	22.0952	22.0952	5.73166	6.31004
MaMYB90	M.alba_G0018447	6.21953	4.58958	6.64368	3.16329	2.71884	3.55497	3.55497	0.866719	0.915567
MaMYB91	M.alba_G0018462	83.9699	99.116	87.4101	2.61815	1.80651	2.43353	2.43353	0.379303	0.362421
MaMYB92	M.alba_G0018463	22.0097	18.3199	23.1143	7.6224	6.85391	7.98002	7.98002	1.47859	1.84545
MaMYB93	M.alba_G0018464	6.91513	5.78522	7.64901	10.0253	10.6941	10.4289	10.4289	6.44724	5.64528
MaMYB94	M.alba_G0018465	22.4136	20.7635	24.7975	1.11389	0.634921	0.522844	0.522844	0.642701	0.474012
MaMYB95	M.alba_G0018847	0.115831	0.057616	0.054966	17.3009	15.3543	14.1089	14.1089	19.3112	19.7555
MaMYB96	M.alba_G0018934	0	0.109399	0	19.2488	20.7584	20.3833	20.3833	1.89846	2.26996
MaMYB97	M.alba_G0019416	23.628	20.4356	23.7954	3.23576	2.83909	2.73868	2.73868	20.5263	20.9055
MaMYB98	M.alba_G0019684	0.104315	0.048	0.221563	25.4424	22.6944	27.0507	27.0507	40.2618	39.2448
MaMYB99	M.alba_G0019879	2.50501	2.38181	3.20533	3.72799	4.58707	4.70638	4.70638	1.87364	2.03633
MaMYB100	M.alba_G0020010	1.28684	1.60922	1.69155	2.03873	1.52522	1.20853	1.20853	8.45136	8.89025
MaMYB101	M.alba_G0020285	0	0	0	0.122823	0	0	0	0	0
MaMYB102	M.alba_G0005365	0.596765	0.529744	0.481607	0.567059	0.827834	0.882858	0.882858	5.20834	4.7062
MaMYB103	M.alba_G0007242	3.80374	2.91332	3.36913	0.66253	0.828128	0.617928	0.617928	0.288416	0.280568
MaMYB3R1	M.alba_G0004338	8.30818	6.91806	8.89178	10.5825	8.4065	8.01287	8.01287	5.96309	6.6129
MaMYB3R2	M.alba_G0009225	2.24758	1.13683	2.04779	3.78994	3.67242	3.7977	3.7977	8.10102	9.85908
MaMYB3R3	M.alba_G0012565	24.821	16.0037	25.3725	31.7067	29.5487	30.3936	30.3936	22.314	21.9089
MaMYB3R4	M.alba_G0020111	8.61219	4.93264	8.42257	9.20754	7.73796	8.93227	8.93227	3.72122	4.09614
MaMYBR1	M.alba_G0018345	0.114243	0	0	0.813604	0.322255	0.25247	0.25247	0.099682	0
MaMYBR2	M.alba_G0009232	10.4048	7.13238	8.55016	5.22267	4.25777	3.47541	3.47541	0.55042	0.263048
MaMYBR3	M.alba_G0010199	0	0	0	0	0	0	0	0	0.209742
MaMYBR4	M.alba_G0010536	0	0	0	0	0	0	0	2.73818	1.44191
MaMYBR5	M.alba_G0001662	1.44038	0.767598	1.34425	2.78254	2.15968	2.71253	2.71253	6.91886	6.97569
MaMYBR6	M.alba_G0001935	52.6225	59.9919	52.3289	30.4545	31.8094	30.4889	30.4889	25.106	23.299
MaMYBR7	M.alba_G0002531	16.987	11.8709	17.4341	11.5071	10.2958	12.3648	12.3648	9.51912	9.02369
MaMYBR8	M.alba_G0003065	0	0	0	0	0	0	0	0	0
MaMYBR9	M.alba_G0003138	20.2585	14.3332	18.3066	13.5746	12.7128	14.1681	14.1681	13.3975	14.009
MaMYBR10	M.alba_G0003634	4.35921	3.13422	4.94969	20.9124	18.1077	19.1704	19.1704	12.2227	11.8478
MaMYBR11	M.alba_G0004071	13.0068	16.088	15.6048	20.1359	17.6184	16.9127	16.9127	165.281	156.957
MaMYBR12	M.alba_G0004475	13.155	9.75158	12.1704	7.80427	8.73326	8.3643	8.3643	1.53472	1.25575
MaMYBR13	M.alba_G0005004	120.65	116.507	127.195	315.77	318.15	318.698	318.698	223.607	223.617
MaMYBR14	M.alba_G0005181	0	0	0	0	0	0	0	0	0
MaMYBR15	M.alba_G0005840	15.5616	10.9653	14.937	17.8834	15.3372	18.8532	18.8532	9.5126	11.5731
MaMYBR16	M.alba_G0008250	5.61614	3.59464	4.88337	5.59754	5.76492	5.76359	5.76359	3.75103	3.94814
MaMYBR17	M.alba_G0008706	40.9065	33.208	40.3601	21.5099	24.388	23.2158	23.2158	15.7768	16.1771
MaMYBR18	M.alba_G0009508	11.9237	12.3774	12.2705	14.1153	13.8295	15.8865	15.8865	11.2075	12.0306
MaMYBR19	M.alba_G0009597	16.3766	11.9167	16.0928	21.2093	21.8836	21.6379	21.6379	17.2998	17.2237
MaMYBR20	M.alba_G0010068	57.2383	48.1996	56.66	107.859	107.612	112.275	112.275	107.644	108.727
MaMYBR21	M.alba_G0010142	3.62772	2.90819	3.81664	2.17516	1.62389	2.7281	2.7281	2.7301	2.5207
MaMYBR22	M.alba_G0011063	22.8121	15.05	26.127	24.188	22.5041	26.7716	26.7716	49.9472	51.7639
MaMYBR23	M.alba_G0011533	9.95061	6.23253	11.4228	10.1146	10.8451	12.4442	12.4442	12.7663	11.1563
MaMYBR24	M.alba_G0011386	38.063	43.1631	36.3153	46.7618	43.9347	47.9597	47.9597	85.5414	82.9767
MaMYBR25	M.alba_G0011506	16.7269	7.94509	15.5251	17.6316	16.7609	18.3627	18.3627	10.3878	13.8021
MaMYBR26	M.alba_G0011724	8.53714	8.12247	9.37355	4.17293	3.9541	4.18814	4.18814	3.38941	3.76496
MaMYBR27	M.alba_G0012722	14.1369	13.4713	13.9688	13.0481	12.5059	12.5271	12.5271	25.4896	24.1274
MaMYBR28	M.alba_G0013188	0.625754	0	0	14.8841	13.9811	15.6817	15.6817	23.3435	20.913
MaMYBR29	M.alba_G0013200	2.25115	3.89386	2.28903	2.97943	3.82109	4.14501	4.14501	1.47234	1.31486
MaMYBR30	M.alba_G0013567	22.1407	13.666	23.9182	1.19726	0.970696	1.10847	1.10847	1.39158	1.56178
MaMYBR31	M.alba_G0013718	21.5163	22.7471	20.9609	31.9757	32.0581	32.4816	32.4816	27.2221	27.3198
MaMYBR32	M.alba_G0014512	19.4394	16.5609	19.5371	25.7876	25.1283	26.2826	26.2826	19.442	19.7266
MaMYBR33	M.alba_G0014857	3.79374	3.6484	3.21686	3.70965	3.41752	4.08602	4.08602	2.79221	3.1841
MaMYBR34	M.alba_G0014858	5.3107	6.03629	6.07171	6.07622	6.46967	6.60178	6.60178	6.48127	6.04775
MaMYBR35	M.alba_G0015027	31.9174	30.1204	32.348	44.1193	47.2904	45.4401	45.4401	20.7569	20.098
MaMYBR36	M.alba_G0015362	16.4007	12.7681	16.5739	9.3755	8.5063	9.34414	9.34414	7.36326	8.45931
MaMYBR37	M.alba_G0015369	20.3088	15.8134	20.0623	26.7717	30.4011	27.5775	27.5775	20.3734	20.799
MaMYBR38	M.alba_G0015578	30.0588	22.6839	29.3921	44.0375	42.3227	43.1955	43.1955	38.9593	37.6971
MaMYBR39	M.alba_G0015651	16.0341	11.6567	14.3318	13.6814	13.7543	13.5318	13.5318	30.3564	31.745
MaMYBR40	M.alba_G0015839	10.1258	10.4142	12.0126	17.1759	15.8575	17.718	17.718	10.4066	10.1913
MaMYBR41	M.alba_G0015960	7.8657	9.10544	9.11889	50.5978	46.4756	46.8834	46.8834	26.5687	27.6577
MaMYBR42	M.alba_G0016574	0	0	0	0	9.69157	0	0	0	5.01743
MaMYBR43	M.alba_G0016575	14.6619	14.193	16.2122	16.2339	16.2027	16.1368	16.1368	16.7655	17.43
MaMYBR44	M.alba_G0016655	22.6514	11.6718	22.4738	22.1722	22.5166	22.231	22.231	16.0115	18.4524
MaMYBR45	M.alba_G0017019	19.9237	15.987	19.5317	13.013	12.8808	13.9323	13.9323	13.2177	13.3671
MaMYBR46	M.alba_G0017118	19.4896	16.3023	20.1139	23.8469	23.1021	23.0731	23.0731	25.3792	25.7113
MaMYBR47	M.alba_G0018026	17.0734	13.8916	16.9275	21.3633	21.6059	22.3775	22.3775	23.5965	24.231
MaMYBR48	M.alba_G0018358	91.9183	103.153	98.7532	164.169	161.392	167.198	167.198	71.5788	70.7876
MaMYBR49	M.alba_G0018411	42.5091	34.3939	42.1144	37.7867	34.3997	35.9651	35.9651	32.6258	32.0571
MaMYBR50	M.alba_G0018523	16.7176	13.5539	16.3797	7.96029	8.81293	8.90549	8.90549	4.46479	5.70567
MaMYBR51	M.alba_G0018629	38.3699	51.2059	39.7788	8.92123	8.53664	8.49813	8.49813	5.46615	6.06396
MaMYBR52	M.alba_G0018792	4.52251	2.83107	4.5403	3.8858	3.93597	4.82532	4.82532	5.14051	5.21436
MaMYBR53	M.alba_G0018942	1.67648	1.01626	1.24063	1.96847	1.77911	2.21761	2.21761	1.95771	2.13755
MaMYBR54	M.alba_G0018943	0.136263	0.077177	0.251432	0.277582	0.036859	0.142633	0.142633	0.365541	0.301863
MaMYBR55	M.alba_G0019344	9.09222	7.03761	9.26765	11.0651	10.1094	10.8784	10.8784	8.53459	12.0092
MaMYBR56	M.alba_G0019749	2.04851	2.59351	2.77381	4.949	4.27724	5.15966	5.15966	2.69149	3.11898
MaMYBR57	M.alba_G0019923	15.8016	8.0428	14.7495	9.44712	9.71015	9.41011	9.41011	7.34476	8.29145
MaMYBR58	M.alba_G0019969	18.4685	10.3247	21.3466	11.8533	9.09848	10.871	10.871	8.39158	10.5744
MaMYBR59	M.alba_G0019633	1.56343	0.898379	1.07415	1.33385	0.595934	0.79606	0.79606	0.169371	0.790377
notes: expression matrixin different organs
