# Supplementary material for: Comprehensive analysis of the MYB transcription factor gene family in Morus alba
Source: BMC Plant Biol. 2022 Jun 8;22:281. doi: 10.1186/s12870-022-03626-5 (PMC9175366; doi:10.1186/s12870-022-03626-5)
Supplement: Supplementary file 8 — Additional file 8: Table S6. Relative expression matrix for 20 differentially expressed R2R3-MaMYBs during fruit ripening. [file 12870_2022_3626_MOESM8_ESM.xlsx]

## Sheet: Sheet1
Additional file 8: Table S6 Relative expression matrix for 20 differentially expressed R2R3-MaMYBs during fruit ripening
	MYB11	MYB16	MYB29	MYB36	MYB37	MYB39	MYB4	MYB77	MYB83	MYB89	MYB90	MYB92	MYB97	MYB98	MYB51	MYB52	MYB54	MYB56	MYB58	MYB67	MYB75
ZS-S0-Repeat1	0.134675	0.0017513	0.00728915	0.623797	0.0312288	0.003364	0.0203376	0.00182239	0.000405279	0.0156131	0.0159929	0.0997127	0.0154718	0.000852479	0.028324	0.00157947	0.00491618	0.00674101	0.0124632	0.110467	0.110879
ZS-S0-Repeat2	0.161203	0.00211475	0.00764585	0.641683	0.0329669	0.0036676	0.0214243	0.00196026	0.000475479	0.0170078	0.0176549	0.138793	0.0176346	0.00090021	0.0370599	0.00209339	0.00571307	0.00892773	0.0159532	0.148978	0.123069
ZS-S0-Repeat3	0.162665	0.0020352	0.00824059	0.583917	0.0334115	0.00391672	0.0176971	0.00198621	0.000438045	0.0159341	0.0185379	0.132615	0.0174947	0.00097153	0.0349619	0.00207031	0.0057102	0.00901872	0.0154529	0.129192	0.107781
ZS-S1-Repeat1	0.103648	0.000560172	0.00827791	0.252331	0.0227063	0.00454605	0.0108555	0.00168485	0.000539943	0.0249125	0.0171035	0.0883817	0.0126048	0.00114151	0.0323348	0.00259879	0.0062292	0.0627381	0.0330325	0.147574	0.0841054
ZS-S1-Repeat2	0.0992401	0.000499281	0.00765371	0.247056	0.018336	0.00493439	0.0137069	0.00157439	0.000685154	0.0342616	0.0222033	0.0931174	0.0175638	0.0014026	0.0277674	0.00253776	0.00673725	0.0574508	0.0291104	0.139082	0.0787635
ZS-S1-Repeat3	0.106464	0.000528517	0.00933702	0.229419	0.0219051	0.00518743	0.0123981	0.00154813	0.000696336	0.0347747	0.0240856	0.082316	0.0170401	0.00136062	0.0354028	0.00265914	0.00747253	0.0637665	0.0343741	0.158369	0.090691
ZS-S2-Repeat1	0.0507904	0.0523313	0.0130293	0.000141051	0.00654536	0.155772	0.000581589	0.0190371	0.0314532	6.85987e-05	0.0666126	0.00161876	0.0111401	0.00350294	0.00183719	0.0952807	0.000309062	0.196603	0.410679	0.0219769	0.0381122
ZS-S2-Repeat2	0.0436348	0.0454527	0.013419	0.000157032	0.00621641	0.111927	0.000822869	0.0198201	0.0310606	6.23721e-05	0.0557008	0.00127283	0.00901198	0.00333491	0.00208759	0.101445	0.000297171	0.158306	0.401393	0.0244697	0.0373702
ZS-S2-Repeat3	0.0563299	0.0530719	0.0131082	0.000122625	0.00608799	0.169316	0.000984531	0.0244352	0.0361999	9.6555e-05	0.0659089	0.00129118	0.0118552	0.00428531	0.00283843	0.118959	0.000345287	0.19964	0.561091	0.0262739	0.0458876
ZS-S3-Repeat1	0.00623634	0.00200301	0.0222304	0.000148338	0.00341797	0.390043	0.000363734	0.00382892	0.110458	4.32717e-05	0.10762	0.000101404	0.00393104	0.00235455	0.00120157	0.0250989	0.000226555	0.00829238	1.39225	0.0044352	0.00203226
ZS-S3-Repeat2	0.00612239	0.00181571	0.0225156	0.000164966	0.00253938	0.384279	0.000182975	0.0043351	0.111142	1.97029e-05	0.116825	5.55667e-05	0.00288723	0.00262535	0.00117084	0.0298951	0.000246559	0.00883013	1.59399	0.00543291	0.00202842
ZS-S3-Repeat3	0.00737326	0.0019374	0.023735	0.000125507	0.00363397	0.385508	0.000395601	0.00417521	0.125747	1.33231e-05	0.117297	0.00017412	0.002901	0.00220091	0.0011605	0.0260413	0.00019772	0.00680888	1.10974	0.00460927	0.00150846

## Sheet: Sheet2
		ZS-S0	ZS-S0	ZS-S0	ZS-S1	ZS-S1	ZS-S1	ZS-S2	ZS-S2	ZS-S2	ZS-S3	ZS-S3	ZS-S3
	MYB11	0.134675	0.161203	0.162665	0.103648	0.0992401	0.106464	0.0507904	0.0436348	0.0563299	0.00623634	0.00612239	0.00737326
	MYB16	0.0017513	0.00211475	0.0020352	0.000560172	0.000499281	0.000528517	0.0523313	0.0454527	0.0530719	0.00200301	0.00181571	0.0019374
	MYB29	0.00728915	0.00764585	0.00824059	0.00827791	0.00765371	0.00933702	0.0130293	0.013419	0.0131082	0.0222304	0.0225156	0.023735
	MYB36	0.623797	0.641683	0.583917	0.252331	0.247056	0.229419	0.000141051	0.000157032	0.000122625	0.000148338	0.000164966	0.000125507
	MYB37	0.0312288	0.0329669	0.0334115	0.0227063	0.018336	0.0219051	0.00654536	0.00621641	0.00608799	0.00341797	0.00253938	0.00363397
	MYB39	0.003364	0.0036676	0.00391672	0.00454605	0.00493439	0.00518743	0.155772	0.111927	0.169316	0.390043	0.384279	0.385508
	MYB4	0.0203376	0.0214243	0.0176971	0.0108555	0.0137069	0.0123981	0.000581589	0.000822869	0.000984531	0.000363734	0.000182975	0.000395601
	MYB77	0.00182239	0.00196026	0.00198621	0.00168485	0.00157439	0.00154813	0.0190371	0.0198201	0.0244352	0.00382892	0.0043351	0.00417521
	MYB83	0.000405279	0.000475479	0.000438045	0.000539943	0.000685154	0.000696336	0.0314532	0.0310606	0.0361999	0.110458	0.111142	0.125747
	MYB89	0.0156131	0.0170078	0.0159341	0.0249125	0.0342616	0.0347747	6.85987e-05	6.23721e-05	9.6555e-05	4.32717e-05	1.97029e-05	1.33231e-05
	MYB90	0.0159929	0.0176549	0.0185379	0.0171035	0.0222033	0.0240856	0.0666126	0.0557008	0.0659089	0.10762	0.116825	0.117297
	MYB92	0.0997127	0.138793	0.132615	0.0883817	0.0931174	0.082316	0.00161876	0.00127283	0.00129118	0.000101404	5.55667e-05	0.00017412
	MYB97	0.0154718	0.0176346	0.0174947	0.0126048	0.0175638	0.0170401	0.0111401	0.00901198	0.0118552	0.00393104	0.00288723	0.002901
	MYB98	0.000852479	0.00090021	0.00097153	0.00114151	0.0014026	0.00136062	0.00350294	0.00333491	0.00428531	0.00235455	0.00262535	0.00220091
	MYB51	0.028324	0.0370599	0.0349619	0.0323348	0.0277674	0.0354028	0.00183719	0.00208759	0.00283843	0.00120157	0.00117084	0.0011605
	MYB52	0.00157947	0.00209339	0.00207031	0.00259879	0.00253776	0.00265914	0.0952807	0.101445	0.118959	0.0250989	0.0298951	0.0260413
	MYB54	0.00491618	0.00571307	0.0057102	0.0062292	0.00673725	0.00747253	0.000309062	0.000297171	0.000345287	0.000226555	0.000246559	0.00019772
	MYB56	0.00674101	0.00892773	0.00901872	0.0627381	0.0574508	0.0637665	0.196603	0.158306	0.19964	0.00829238	0.00883013	0.00680888
	MYB58	0.0124632	0.0159532	0.0154529	0.0330325	0.0291104	0.0343741	0.410679	0.401393	0.561091	1.39225	1.59399	1.10974
	MYB67	0.110467	0.148978	0.129192	0.147574	0.139082	0.158369	0.0219769	0.0244697	0.0262739	0.0044352	0.00543291	0.00460927
	MYB75	0.110879	0.123069	0.107781	0.0841054	0.0787635	0.090691	0.0381122	0.0373702	0.0458876	0.00203226	0.00202842	0.00150846
